# Supplementary material for: Use of traditional and complementary medicine for COVID 19 prophylaxis among healthcare professionals and students in Jordan: A cross-sectional study
Source: PLoS One. 2022 Oct 20;17(10):e0276015. doi: 10.1371/journal.pone.0276015 (PMC9584517; doi:10.1371/journal.pone.0276015)
Supplement: S1 File — (CSV) [file pone.0276015.s001.csv]

your profession : ما هي مهنتك	Are you currently practicing in Jordan هل تمارس مهنتك حالياً في الأردن	Do you have any of the following conditions? هل لديك أي من الظروف التالية؟	2.Age (yrs): العمر	3. Gender الجنس	4. Citizenship: الجنسية	If other citizenship, specify: اذا لديك جنسية أخرى ،اذكرها	5. Are you currently practicing in your field? هل تعمل حالياً في مجالك؟	6. What is your academic degree? ما هي درجتك الأكاديمية؟	If you have a specialty in Medicine, Dentistry, etc., specify: اذا لديك اختصاص في الطب أو طب الأسنان ،اذكره	7. Are you working in academia ( University, college) or a research center? هل تعمل في المجال الأكاديميى(جامعة،كلية) أو في مركز أبحاث؟	8. Your current location: مكان إقامتك الحالي	If you are located in another part of Jordan, specify : اذا كنت تقيم في محافظة أخرى في الأردن ،اذكرها	9. Are you living alone? هل تعيش لوحدك؟	10.Do you work in direct contact with COVID 19 patients or did you have a close contact with such patients (at home, university, etc.): هل تعمل على اتصال مباشر مع مرضى الكوفيد-19 (كمتطوع ، وما إلى ذلك) أو هل لديك اتصال وثيق مع هؤلاء المرضى (في المنزل ، أو الجامعة ، وما إلى ذلك):	11.Have you received a COVID 19 vaccine? هل تلقيت لقاح الكوفيد-19؟	If you have received the vaccine, what was it: اذا قد تلقيت اللقاح ،فما هو نوعه؟	If you received other vaccine, specify: اذا قد تلقيت لقاحاً آخر ،اذكره	12. Have you sustained COVID 19 or had a positive result for the new coronavirus test (by PCR)? هل عانيت من الكوفيد-19 أو كانت النتيجة إيجابية لاختبار فيروس كورونا الجديد (عن طريق تفاعل البوليميراز المتسلسل)؟	13. Do you have any chronic medical conditions: هل لديك أي حالة مرضية مزمنة؟	If chronic condition is present, what is it (more than one choice can be selected): اذا كان لديك حالة مرضية مزمنة ،فما هي؟ (يمكن اختيار أكثر من خيار)	If other chronic condition(s) is (are) present, specify: اذا كان لديك مرض مزمن آخر ،اذكره	14. Are you currently on medication(s): هل تتناول حالياً أية أدوية	If on medication(s), mention the name(s): إن كنت تتناول دواءً أو أدوية ،اذكراسمه	15. Do you use any antiviral medication for COVID 19 prophylaxis? هل تستعمل أيّ مضاد فيروسي للوقاية من الكوفيد-19؟	16. Do you use aspirin for prophylaxis of complications of COVID 19? هل تستعمل أسبرين للوقاية من مضاعفات الكوفيد-19؟	17. Do you use any antibiotic for COVID 19 prophylaxis? هل تستخدم المضادات الحيوية للوقاية من كوفيد 19؟	If antibiotic is (are) used for prophylaxis, what is the name(s):? إذا كنت تستخدم المضادات الحيوية للوقاية من كوفيد 19 ، أذكرها	18. Do you use any other medication(s) for COVID 19 prophylaxis? هل تستخدم أية أدوية أخرى للوقاية من كوفيد 19	If other medication(s) is/are used for prophylaxis, what is/are the name(s)? إذا كنت تستخدم أدوية أخرى، اذكرها	19. Do you use vitamins/nutrients for COVID 19 prophylaxis: هل تستخدم الفيتامينات/ المواد الغذائية للوقاية من كوفيد 19؟	If vitamin(s)/nutrient(s) is (are) used for COVID 19 prophylaxis, what is it (are they)? (more than one choice can be selected) إذا كنت تستخدم الفيتامينات/ المواد غذائية للوقاية من كوفيد، أذكرها. (يمكنك اختيار أكثر من خيار)	If other vitamin(s)/nutrient(s) is (are) used, specify: تستعمل فيتامينات/ مواد غذائية أخرى غير مذكورة في الخيارات السابقة، أذكرها	20. Do you use non-pharmacological COVID 19 home prophylaxis method(s): هل تستخدم وسائل غير دوائية للوقاية من كوفيد 19 ؟	If non-pharmacological method(s) of COVID 19 prophylaxis is (are) used, what was it (were they)? (more than one choice can be selected) اذا كنت كذلك، ما هي هذه الوسيلة/ الوسائل (بإمكانك اختيار أكثر من خيار)	If other non-pharmacological method was used, specify: إذا لم تكن الوسيلة الغير دوائية التي تستعملها للوقاية من كوفيد 19 مذكورة في الخيارات السابقة، اذكرها هنا:	21. Do you use herbal remedy (remedies) for COVID 19 prevention? هل تستخدم الأعشاب الدوائية للوقاية من كوفيد 19 ؟	If herbal medicine is (are) used for COVID 19 prevention, what is it (are they) and which part of the plant was used?(Please, match each herbal medicine with the plant part) (more than one choice can be selected) إذا كنت تستخدم أحد الأعشاب الدوائية للوقاية من كوفيد 19، فاختره، واقرنه بالجزء الذي كنت تستخدمه من ذلك العشب (يمكنك اختيار أكثر من خيار) [Green tea الشاي الأخضر]	If herbal medicine is (are) used for COVID 19 prevention, what is it (are they) and which part of the plant was used?(Please, match each herbal medicine with the plant part) (more than one choice can be selected) إذا كنت تستخدم أحد الأعشاب الدوائية للوقاية من كوفيد 19، فاختره، واقرنه بالجزء الذي كنت تستخدمه من ذلك العشب (يمكنك اختيار أكثر من خيار) [Garlic الثوم]	If herbal medicine is (are) used for COVID 19 prevention, what is it (are they) and which part of the plant was used?(Please, match each herbal medicine with the plant part) (more than one choice can be selected) إذا كنت تستخدم أحد الأعشاب الدوائية للوقاية من كوفيد 19، فاختره، واقرنه بالجزء الذي كنت تستخدمه من ذلك العشب (يمكنك اختيار أكثر من خيار) [Onion البصل]	If herbal medicine is (are) used for COVID 19 prevention, what is it (are they) and which part of the plant was used?(Please, match each herbal medicine with the plant part) (more than one choice can be selected) إذا كنت تستخدم أحد الأعشاب الدوائية للوقاية من كوفيد 19، فاختره، واقرنه بالجزء الذي كنت تستخدمه من ذلك العشب (يمكنك اختيار أكثر من خيار) [Licorice عرق السوس]	If herbal medicine is (are) used for COVID 19 prevention, what is it (are they) and which part of the plant was used?(Please, match each herbal medicine with the plant part) (more than one choice can be selected) إذا كنت تستخدم أحد الأعشاب الدوائية للوقاية من كوفيد 19، فاختره، واقرنه بالجزء الذي كنت تستخدمه من ذلك العشب (يمكنك اختيار أكثر من خيار) [Anise اليانسون]	If herbal medicine is (are) used for COVID 19 prevention, what is it (are they) and which part of the plant was used?(Please, match each herbal medicine with the plant part) (more than one choice can be selected) إذا كنت تستخدم أحد الأعشاب الدوائية للوقاية من كوفيد 19، فاختره، واقرنه بالجزء الذي كنت تستخدمه من ذلك العشب (يمكنك اختيار أكثر من خيار) [Ginger الزنجبيل]	If herbal medicine is (are) used for COVID 19 prevention, what is it (are they) and which part of the plant was used?(Please, match each herbal medicine with the plant part) (more than one choice can be selected) إذا كنت تستخدم أحد الأعشاب الدوائية للوقاية من كوفيد 19، فاختره، واقرنه بالجزء الذي كنت تستخدمه من ذلك العشب (يمكنك اختيار أكثر من خيار) [Curcuma (turmeric) الكركم]	If herbal medicine is (are) used for COVID 19 prevention, what is it (are they) and which part of the plant was used?(Please, match each herbal medicine with the plant part) (more than one choice can be selected) إذا كنت تستخدم أحد الأعشاب الدوائية للوقاية من كوفيد 19، فاختره، واقرنه بالجزء الذي كنت تستخدمه من ذلك العشب (يمكنك اختيار أكثر من خيار) [Cloves القرنفل]	If herbal medicine is (are) used for COVID 19 prevention, what is it (are they) and which part of the plant was used?(Please, match each herbal medicine with the plant part) (more than one choice can be selected) إذا كنت تستخدم أحد الأعشاب الدوائية للوقاية من كوفيد 19، فاختره، واقرنه بالجزء الذي كنت تستخدمه من ذلك العشب (يمكنك اختيار أكثر من خيار) [Cumin الكمون]	If herbal medicine is (are) used for COVID 19 prevention, what is it (are they) and which part of the plant was used?(Please, match each herbal medicine with the plant part) (more than one choice can be selected) إذا كنت تستخدم أحد الأعشاب الدوائية للوقاية من كوفيد 19، فاختره، واقرنه بالجزء الذي كنت تستخدمه من ذلك العشب (يمكنك اختيار أكثر من خيار) [Salvia الميرمية]	If herbal medicine is (are) used for COVID 19 prevention, what is it (are they) and which part of the plant was used?(Please, match each herbal medicine with the plant part) (more than one choice can be selected) إذا كنت تستخدم أحد الأعشاب الدوائية للوقاية من كوفيد 19، فاختره، واقرنه بالجزء الذي كنت تستخدمه من ذلك العشب (يمكنك اختيار أكثر من خيار) [Nigella sativa (black seed) لحبة السوداء/ حبة ال…	If herbal medicine is (are) used for COVID 19 prevention, what is it (are they) and which part of the plant was used?(Please, match each herbal medicine with the plant part) (more than one choice can be selected) إذا كنت تستخدم أحد الأعشاب الدوائية للوقاية من كوفيد 19، فاختره، واقرنه بالجزء الذي كنت تستخدمه من ذلك العشب (يمكنك اختيار أكثر من خيار) [Thyme الزعتر]	If herbal medicine is (are) used for COVID 19 prevention, what is it (are they) and which part of the plant was used?(Please, match each herbal medicine with the plant part) (more than one choice can be selected) إذا كنت تستخدم أحد الأعشاب الدوائية للوقاية من كوفيد 19، فاختره، واقرنه بالجزء الذي كنت تستخدمه من ذلك العشب (يمكنك اختيار أكثر من خيار) [Lemon الليمون]
Pharmacist	Yes	You have filled the questionnaire at least once	37	Female	Jordanian		Yes	MSc		Yes	another part of Jordan	Aqaba	No	No	Yes	Astra Zeneca		Yes	No			No		No	No	No		No		No			No			No
Nurse	Yes		25	Female	Jordanian	Amman	No	Bachelor		Yes	Amman		No	No	No			Yes	No			No		No	No	No		No		Yes	Vitamin C;Zinc;Honey		No			No						Fruit(s)							Fruit(s)
PharmD or Clinical Pharmacist	No		36	Female	Jordanian		No	PhD		Yes	Amman		No	No	Yes	Sinopharm		No	No			No		No	No	No		No		Yes	Vitamin C		Yes	chamomile and ginger tea		Yes						Root(s)
Pharmacist	Yes	You have filled the questionnaire at least once	43	Female	Jordanian		Yes	Bachelor		No	Amman		No	Yes	Yes	Sinopharm		No	Yes	Autoimmune disease		Yes	Thyroxine	No	No	No		No		No			No			No
PharmD or Clinical Pharmacist	Yes		33	Female	Jordanian		Yes	MSc		No	Amman		No	Yes	Yes	Sinopharm		Maybe	No			No		No	No	No		No		Yes	Vitamin D;Vitamin C		No	Keeping hydrated		No
Nurse	No		24	Female	Jordanian		Yes	MSc		Yes	another part of Jordan	Irbid	No	Yes	No			No	No			No		No	No	No		No		No			Yes	Gargling with antiseptics, baby shampoo, etc;Diet: predominantly plant-based, including e.g., fruits, vegetables, legumes, nuts, and olive oil		No
PharmD or Clinical Pharmacist	No		36	Female	Jordanian		No	PhD		Yes	Amman		No	No	Yes	Sinopharm		No	No			No		No	No	No		No		Yes	Vitamin D;Vitamin C;Zinc		Yes	Keeping hydrated;Diet: predominantly plant-based, including e.g., fruits, vegetables, legumes, nuts, and olive oil;Relaxation techniques (e.g., meditation)		Yes													Fruit(s)
PharmD or Clinical Pharmacist	No		35	Female	Other	Algerian	No	MSc		No			No	No	No			No	Yes		Myocardial bridge	Yes	Bisoprolol	No	No	No		No		Yes	Vitamin C;Zinc		Yes	Gargling with antiseptics, baby shampoo, etc;Gargling with cloves infusion		Yes					Seeds			Whole plant
PharmD or Clinical Pharmacist	Yes		41	Female	Jordanian		Yes	MSc		No	Amman		No	Yes	Yes	Pfizer		Yes	No			No		No	No	No		No		Yes	Vitamin D;Vitamin C;Zinc		Yes	Exercises including breathing exercises;Relaxation techniques (e.g., meditation)		Yes	Leaves						Root(s)						Fruit(s)
Pharmacist	Yes	You have filled the questionnaire at least once	37	Female	Jordanian		Yes	PhD		Yes	Amman	Madaba	No	No	Yes	Astra Zeneca		No	No	Other		No		No	Maybe	No		No		Yes	Vitamin D;Vitamin C;Zinc;Omega-3 FA or fish oil;Honey		No	Exercises including breathing exercises;Diet: predominantly plant-based, including e.g., fruits, vegetables, legumes, nuts, and olive oil		No	Leaves	Root(s)	Root(s)	Root(s)	Fruit(s)	Root(s)	Root(s)	Fruit(s)	Root(s)	Leaves	Fruit(s)	Leaves	Fruit(s)
Pharmacist	No		52	Female	Jordanian		No	PhD		Yes	Amman		No	Yes	Yes	Astra Zeneca		Yes	No			No		No	No	No		No		Yes	Vitamin D;Zinc		Yes	Keeping hydrated;Exercises including breathing exercises		Yes	Leaves					Root(s)				Leaves
Nurse	No		24	Female	Jordanian	Irbid	No	MSc	Nursing	Yes	another part of Jordan	Irbid	No	No	No			Yes	No			No		No	No	No		No		Yes	Vitamin C;Zinc;Honey		Yes	Gargling with antiseptics, baby shampoo, etc;Keeping hydrated;Exercises including breathing exercises		No
PharmD or Clinical Pharmacist	Yes		34	Female	Jordanian		Yes	Bachelor		Yes	another part of Jordan	Salt	No	No	Yes	Astra Zeneca		No	No			No		No	No	No		No		No			No			No
Pharmacist	Yes		26	Male	Jordanian		Yes	Bachelor		No	another part of Jordan	Madaba	No	No	Yes	Sinopharm		No	No			No		No	No	No		No		No			No			No
Medical doctor	Yes	You have filled the questionnaire at least once	٤٢	Female	Jordanian		Yes	PhD		Yes	Amman		No	Yes	No			No	No			No		No	No	No		No		No			No			No
PharmD or Clinical Pharmacist	Yes	Pregnant or breast-feeding at the period of responding to the questionnaire	30	Female	Jordanian		Yes	Bachelor		Yes	Amman		No	Maybe	No			No	No			No		No	No	No		No		Yes	Vitamin D;Vitamin C;Zinc;Multivitamins		No			No
PharmD or Clinical Pharmacist	Yes		31	Female	Jordanian		Yes	Bachelor		Yes	Amman		No	Yes	Yes	Pfizer		No	No			No		No	No	No		No		Yes	Vitamin D;Vitamin C;Zinc		Yes	Keeping hydrated;Diet: predominantly plant-based, including e.g., fruits, vegetables, legumes, nuts, and olive oil		No
Pharmacist	Yes		46	Male	Jordanian		Yes	Bachelor		No	Amman		No	No	Yes	Sinopharm		Yes	Yes	Hypertension;Other	FMF, Glucoma	Yes	Neblet, Colchicine,, Xalatan	No	No	No		No		No			No			No
PharmD or Clinical Pharmacist	Yes	Not willing to participate	32	Female	Jordanian		Yes	PhD		Yes	Amman		No	No	Yes	Astra Zeneca		No	No			No		No	No	No		No		No			No			No	Leaves								Leaves
Medical doctor	No		56	Male	Jordanian		Yes	Specialty in Medicine, Dentistry, etc.	Pediatric surgery	No	Amman		No	Yes	Yes	Astra Zeneca		No	No			No		No	No	No		No		No			No			No
Medical doctor	Yes		56	Female	Jordanian		Yes	Bachelor		No	Amman		No	No	Yes	Sputnik V		No	Maybe	Autoimmune disease				No	No	No		No		No			No			No
PharmD or Clinical Pharmacist	Yes		30	Female	Jordanian		Yes	Bachelor		Yes	Amman		No	Yes	Yes	Astra Zeneca		No	No			No		No	No	No		No		No			Yes	Keeping hydrated		No
PharmD or Clinical Pharmacist	Yes		31	Female	Jordanian		Yes	MSc		No	Amman		No	No	Yes	Sinopharm		No	No			No		No	No	No		No		No			Yes	Keeping hydrated;Exercises including breathing exercises		No
PharmD or Clinical Pharmacist	Yes	Pregnant or breast-feeding at the period of responding to the questionnaire	27	Female	Jordanian		No	Bachelor		No	Amman		No	No	Yes	Pfizer		Yes	No			No		No	No	No		No		No			No	Keeping hydrated;Diet: predominantly plant-based, including e.g., fruits, vegetables, legumes, nuts, and olive oil;Relaxation techniques (e.g., meditation)		Yes							Leaves;Other plant part						Leaves;Whole plant
Medical doctor	Yes	You have filled the questionnaire at least once	40	Female	Jordanian		Yes	Specialty in Medicine, Dentistry, etc.	Pediatric	Yes	Amman		No	Yes	Yes	Sinopharm		No	No			No		No	No	No		No		Maybe	Multivitamins		Maybe	Keeping hydrated		No
Medical doctor	Yes	You have filled the questionnaire at least once	56	Male	Jordanian		Yes	Bachelor		No	Amman	Amman	No	Yes	Yes	Sinopharm		Yes	Yes	Hypertension;Other	Dyslipidemia	Yes	Micardis aspirin	No	Maybe	No		No		Maybe	Vitamin D;Zinc		No			No	Leaves	Root(s)										Leaves	Leaves
PharmD or Clinical Pharmacist	Yes	Pregnant or breast-feeding at the period of responding to the questionnaire	28	Female	Jordanian		Yes	Bachelor		No	Amman		No	No	Yes	Astra Zeneca		No	No			No		No	No	No		No		No			No			No
Pharmacist	No		41	Female	Jordanian		No	Bachelor		Yes	Amman		No	Maybe	Yes	Astra Zeneca		No	No			No		No	Yes	No				No			Maybe	Gargling with antiseptics, baby shampoo, etc;Nasal washing with saline solution, baby shampoo, etc.;Keeping hydrated;Diet: predominantly plant-based, including e.g., fruits, vegetables, legumes, nuts, and olive oil		No
PharmD or Clinical Pharmacist	Yes	You have filled the questionnaire at least once	28	Female	Jordanian		Yes	MSc		Yes	another part of Jordan	Balqa	No	Yes	Yes	Astra Zeneca		No	No			No		No	No	No		No		No			No			No
Pharmacist	Yes		30	Male	Jordanian		Yes	Bachelor		No	Amman		No	No	Yes	Pfizer		Yes	No			No		No	No	No		No		Yes	Vitamin D		Yes	Gargling with antiseptics, baby shampoo, etc;Relaxation techniques (e.g., meditation)		No
Medical doctor	Yes	You have filled the questionnaire at least once	٦٠	Male	Jordanian		Yes	Specialty in Medicine, Dentistry, etc.	Neurolog	No	another part of Jordan	Irbid	No	Yes	No				No	Other	IHD	Yes	Asa, statins	No	No	No	No	No		No			No			No
Medical doctor	No		66	Female	Jordanian		No	Specialty in Medicine, Dentistry, etc.	Family Doctor	No	Amman		No	No	Yes	Sinopharm		No	Yes	Hypertension;Other	Chronic hepatitis B	Yes	Candesartan and Entecavir	No	No	No		No		No			Maybe	Keeping hydrated;Exercises including breathing exercises;Diet: predominantly plant-based, including e.g., fruits, vegetables, legumes, nuts, and olive oil		No
Pharmacist	Yes	Not willing to participate	31	Male	Jordanian		Yes	Bachelor		No	Amman		No	No	Yes	Sinopharm		Yes	No			No		No	No	No		No		Yes	Vitamin D;Vitamin C;Zinc		No			No
Medical doctor	Yes	Pregnant or breast-feeding at the period of responding to the questionnaire	53	Male	Jordanian		Yes	Specialty in Medicine, Dentistry, etc.	Pediatrics	No	Amman		No	Yes	Yes	Pfizer		No	Yes	Hypertension;Bronchial asthma	Allergic Rhinitis	Yes	Atacand 8mg. Aerious. Tabunex nasal spray. Airfast	No	No	No		Yes	Vit D. Vitamin C. Zinc	Yes	Vitamin D;Vitamin C;Zinc		No	Nasal washing with saline solution, baby shampoo, etc.;Keeping hydrated;Diet: predominantly plant-based, including e.g., fruits, vegetables, legumes, nuts, and olive oil		No
Medical doctor	Yes	Pregnant or breast-feeding at the period of responding to the questionnaire	36	Female	Jordanian			PhD		No	Amman		No	Yes	No			No	No			No		No	No	No		No		Yes	Vitamin D;Vitamin C;Zinc;Honey;Other	ginger	Yes	Keeping hydrated;Diet: predominantly plant-based, including e.g., fruits, vegetables, legumes, nuts, and olive oil		Yes		Root(s)	Leaves;Root(s)			Root(s)	Root(s)						Leaves;Fruit(s)
Pharmacist	Yes		29	Female	Jordanian		Yes	Bachelor		No	Amman	Irbid	No	No	Yes	Pfizer		Maybe	No			No		No	No	No		No		Yes	Vitamin D;Vitamin C;Zinc		No			No
Medical doctor	Yes		58	Female	Jordanian		Yes	MSc	Jordanian board of family medicine	No	Amman		No	No	Yes	Pfizer		No	Maybe	Hypertension		Yes	Nebilet Atorva	No	No	No		No		No	Vitamin D		No	Keeping hydrated;Diet: predominantly plant-based, including e.g., fruits, vegetables, legumes, nuts, and olive oil		No
Medical doctor	Yes	Not willing to participate	٦٥	Male	Jordanian		Yes	Specialty in Medicine, Dentistry, etc.	Gs	No	Amman		No	Yes	Yes	Pfizer	No	No	No			No	Thyroxin	No	Yes	No		Yes	ZINK multivit	Yes	Vitamin D;Vitamin C;Zinc;Selenium;Omega-3 FA or fish oil;Multivitamins		No	Steam inhalation;Gargling with antiseptics, baby shampoo, etc;Keeping hydrated		Yes		Leaves				Leaves							Leaves
Medical doctor	Yes		52	Female	Jordanian		Yes	Specialty in Medicine, Dentistry, etc.	Family Medicine	No	Amman		No	Yes	Yes	Sinopharm		No	Yes	Hypertension;Diabetes mellitus;Bronchial asthma		Yes	Janumet, blopress, atrovast, baby aspirin, symbicort inhaler	No	No	No		No		Maybe	Vitamin D;Vitamin C;Honey		No			No
Pharmacist	Yes	Not willing to participate	30	Female	Jordanian		Yes	Bachelor		No	another part of Jordan	Blaqa	No	No	Yes	Sinopharm		No	No			No		No	No	No		No		No			Maybe			No		Leaves				Leaves
Medical doctor	Yes	Not willing to participate	27	Male	Jordanian		Yes	Bachelor		No	Amman		No	Maybe	Yes	Astra Zeneca		No	No			No		No	No	No		No		Yes	Vitamin D;Zinc;Multivitamins		Maybe	Keeping hydrated;Extra sleep		No
Medical doctor	No	You have filled the questionnaire at least once	26	Male	Other	Suadi Arabia	No	Bachelor		No	another part of Jordan	Jeddah	No	No	Yes	Astra Zeneca		No	No			No		No	No	No		No		No			No			No
Medical doctor	Yes		26	Female	Jordanian		Yes	Bachelor		No	another part of Jordan	Irbid	No	Yes	Yes	Astra Zeneca		Yes	No			No			No	No		No		Yes	Vitamin D;Vitamin C;Zinc		Maybe	Keeping hydrated;Exercises including breathing exercises;Diet: predominantly plant-based, including e.g., fruits, vegetables, legumes, nuts, and olive oil		No
Medical doctor	Yes		27	Male	Jordanian		No	Bachelor		No	Amman		No	No	Yes	Pfizer		No	No			No		No	No	No		No		No			No			No
Medical doctor	Yes	Not willing to participate	27	Male	Jordanian		Yes	Bachelor		No	Amman		No	Maybe	Yes	Astra Zeneca		No	No			No		No	No	No		No		Yes	Vitamin D;Zinc;Multivitamins		Maybe	Keeping hydrated;Extra sleep		No
Medical doctor	Yes		50	Female	Jordanian		Yes	PhD	Consultant in FM	No	Amman		No	No				No	No			No		No	No	No		No		Yes	Vitamin D;Vitamin C;Zinc;Selenium;Multivitamins;Melatonin;Other		Yes	Diet: predominantly plant-based, including e.g., fruits, vegetables, legumes, nuts, and olive oil		Yes
Pharmacist	Yes		30	Female	Jordanian		Yes	MSc		No	another part of Jordan	Madaba	No	No	Yes	Pfizer		No	No			No		No	No	No		No		Yes	Vitamin D;Vitamin C		No			No
PharmD or Clinical Pharmacist	Yes	You have filled the questionnaire at least once	45	Male	Jordanian		Yes	Bachelor		No	Amman		No	No	Yes	Sinopharm		No	No			Yes	Glucophage	No	No	No		No		Yes	Vitamin D;Vitamin C		Maybe	Keeping hydrated		Maybe												Leaves	Fruit(s)
PharmD or Clinical Pharmacist	No	You have filled the questionnaire at least once	30	Female	Jordanian		Yes	MSc		Yes	Amman		No	No	No			No	No			No		No	No	No		No		Yes	Vitamin D;Vitamin C;Zinc;Selenium;Omega-3 FA or fish oil;Multivitamins;Honey		Yes	Keeping hydrated;Exercises including breathing exercises;Diet: predominantly plant-based, including e.g., fruits, vegetables, legumes, nuts, and olive oil;Extra sleep	Washing hands with antiseptics	Yes	Leaves	Fruit(s)	Fruit(s)	Stem	Seeds	Root(s)	Whole plant;Other plant part	Fruit(s)	Whole plant			Leaves	Fruit(s)
PharmD or Clinical Pharmacist	Yes	You have filled the questionnaire at least once	28	Female	Jordanian		Yes	Bachelor		No	Amman		No	Maybe	Yes	Astra Zeneca		No	No			No		No	No	No		No		No			No			No
PharmD or Clinical Pharmacist	Yes		28	Male	Jordanian		Yes	MSc		No	Amman		No	Maybe	Yes	Pfizer		No	No			No		No	No	No		No		No			No			No
Pharmacist	No		36	Male	Other	Palestinian	Yes	Bachelor		No			No	Yes	Yes	Pfizer		No	No			No		No	No	No		No		No			No			No
PharmD or Clinical Pharmacist	Yes		23	Female	Jordanian		Yes	Bachelor		Yes	Amman		No	Yes	Yes	Pfizer		No	No			No		No	No	No		No		No			No			No
PharmD or Clinical Pharmacist	No	You have filled the questionnaire at least once	٣٠	Female	Jordanian		No	Bachelor		No			No	No	No			No	No			No		No	No	No		No		No			No			No
Medical doctor	Yes	You have filled the questionnaire at least once	63	Male	Jordanian		Yes	Specialty in Medicine, Dentistry, etc.	Neurology	No	Amman		No	Yes	Yes	Pfizer		No	Yes	Diabetes mellitus		Yes	Amaryl, statin, insulin, kombiglyze	No	No	No		No		Yes	Vitamin D;Vitamin C;Zinc		Yes	Gargling with antiseptics, baby shampoo, etc		No
PharmD or Clinical Pharmacist	No		22	Female	Jordanian		No	Bachelor		No	Amman		No	Maybe	Yes	Pfizer		No	No			No		No	No	No		No		Yes	Vitamin C;Zinc		No			No
PharmD or Clinical Pharmacist	Yes		21	Female	Jordanian		Yes	Bachelor		No	Amman		No	Yes	Yes	Pfizer		Yes	Yes	Other	insulin resistance, depression, PCOS	Yes	metformin, fluoxetine	No	No	No		No		Maybe	Vitamin D;Vitamin C;Zinc;Omega-3 FA or fish oil		Yes	Keeping hydrated;Exercises including breathing exercises;Relaxation techniques (e.g., meditation)		No	Leaves				Seeds
Pharmacist	Yes	You have filled the questionnaire at least once	41	Male	Jordanian		Yes	Bachelor		No	Amman		No	Yes	Yes	Pfizer		No	No			No		No	No	No		No		No			No			No
Pharmacist	Yes	Not willing to participate	23	Male	Jordanian	Amman	Yes	Bachelor	Pharmacist	No	Amman	Aqaba	No	Maybe	Yes	Sinopharm	Sinopharm just	No	Yes	Other	Hypothyroidism	Yes	Thyroxin	No	No	No	I dont have COVID19 disease	No	No	No	Vitamin D;Zinc	No، اللي حطيتهم فوق اخذتهم بس للحماية	Yes	Nasal washing with saline solution, baby shampoo, etc.	هايجين على الانف عشان اعقمو	No	Leaves											Leaves
Pharmacist	Yes		25	Male	Jordanian		Yes	MSc		Yes	Amman		No	Maybe	Yes	Pfizer		No	No			No		No	No	No		No		Yes	Vitamin D;Vitamin C;Zinc		No			No
Medical doctor	Yes	You have filled the questionnaire at least once	34	Female	Jordanian		Yes	Specialty in Medicine, Dentistry, etc.	Orthodontic specialist	No	Amman		No	Yes	Yes	Sinopharm		No	No			No		No	No	No		No		Yes	Vitamin D;Vitamin C		No			No
Medical doctor	Yes		25	Female	Jordanian		Yes	Bachelor		No	another part of Jordan	Irbid	No	Yes	Yes	Pfizer		Yes	No			No		No	No	No		No		Yes	Vitamin D;Vitamin C;Zinc;Multivitamins		No			No
Medical doctor	No		28	Male	Jordanian		Yes	Bachelor		Yes				Yes	Yes	Pfizer		No	No			No		No	No	No		No		No			No			No
Nurse	Yes	You have filled the questionnaire at least once	21	Female	Jordanian		Yes	Bachelor		No	another part of Jordan	Irbid	No	No	Yes	Sinopharm		No	No			No		No	No	No		No		Yes	Vitamin D;Vitamin C;Zinc;Omega-3 FA or fish oil;Multivitamins		Maybe	Keeping hydrated;Exercises including breathing exercises;Relaxation techniques (e.g., meditation);Extra sleep;Yoga		Maybe	Leaves	Root(s)	Root(s)	Stem	Leaves	Root(s)	Seeds	Seeds	Seeds	Seeds	Seeds	Leaves;Whole plant	Flowers;Whole plant
Medical doctor طبيب	Yes	You have filled the questionnaire at least once لقد ملأت الاستبيان مرة واحدة على الأقل	51	Female	Jordanian الأردنية		Yes	Bachelor بكالوريوس		No	Amman		No	Yes	Yes	Astra Zeneca استرازنيكا		No	Yes	Hypertension ارتفاع الضغط		Yes	Concor lexopam	No	Maybe	No		No		No			Yes	Steam inhalation استنشاق البخار;Diet: predominantly plant-based, including e.g., fruits, vegetables, legumes, nuts, and olive oil النظام الغذائي: نباتي في الغالب ، بما في ذلك الفواكه والخضروات والبقوليات والمكسرات وزيت الزيتون;Extra sleep نوم إضافي		Maybe
Pharmacist صيدلي	Yes		53	Female	Jordanian الأردنية	لا	Yes	Bachelor بكالوريوس		No	Amman		No	Yes	Yes	Pfizer فايزر/ بيونتيك	لا	No	Yes	Autoimmune disease مرض مناعي ذاتي	شوجرن	Yes	Daltix one alpha calcium	No	Yes	No			القسط الهندي	No	Vitamin D;Zinc;Omega-3 FA or fish oil		Yes	Diet: predominantly plant-based, including e.g., fruits, vegetables, legumes, nuts, and olive oil النظام الغذائي: نباتي في الغالب ، بما في ذلك الفواكه والخضروات والبقوليات والمكسرات وزيت الزيتون		Yes	Leaves أوراق					Leaves أوراق	Leaves أوراق				Leaves أوراق
Medical doctor طبيب	Yes		48	Female	Jordanian الأردنية		Yes	Specialty in Medicine, Dentistry, etc. تخصص في الطب وطب الأسنان وما إلى ذلك.	نسائية و توليد	No	Amman		No	No	Yes	Sinopharm سينوفارم		No	No			No		No	No	No		Maybe	فيتامينات	Maybe	Vitamin D;Vitamin C;Zinc;Honey		Yes	Keeping hydrated الحفاظ على رطوبة الجسم;Diet: predominantly plant-based, including e.g., fruits, vegetables, legumes, nuts, and olive oil النظام الغذائي: نباتي في الغالب ، بما في ذلك الفواكه والخضروات والبقوليات والمكسرات وزيت الزيتون		No
Pharmacist صيدلي	Yes	You have filled the questionnaire at least once لقد ملأت الاستبيان مرة واحدة على الأقل	49	Male	Jordanian الأردنية	لا	Yes	Bachelor بكالوريوس		No	Amman		No	Yes	Yes	Sinopharm سينوفارم		No	No			No		No	No	No		No		Yes	Vitamin D;Zinc;Multivitamins		No			No
PharmD or Clinical Pharmacist صيدلي سريري	No		26	Female	Jordanian الأردنية		No	Bachelor بكالوريوس		No	Amman		No	No	Yes	Pfizer فايزر/ بيونتيك		Yes	No			No		No	No	No		No		Yes	Zinc;Multivitamins		No			No
Nurse ممرض	No		29	Female	Jordanian الأردنية		No	PhD دكتوراه		Yes	Amman		No	Maybe	Yes	Pfizer فايزر/ بيونتيك		No	Yes	Autoimmune disease مرض مناعي ذاتي		Yes	Cipram	No	No	No		Maybe	Vit C and zinc	Yes	Vitamin C;Zinc		No			No
Pharmacist صيدلي	Yes	You have filled the questionnaire at least once لقد ملأت الاستبيان مرة واحدة على الأقل	36	Female	Jordanian الأردنية			PhD دكتوراه		Yes	Amman		No	No	Yes	Sinopharm سينوفارم		Yes	Yes	Other	Hypothyroidism	Yes	Thyroxine	No	No	No		No		Yes	Vitamin D;Vitamin C;Zinc		No	Keeping hydrated الحفاظ على رطوبة الجسم		No
Pharmacist صيدلي	No	You have filled the questionnaire at least once لقد ملأت الاستبيان مرة واحدة على الأقل	42	Female	Jordanian الأردنية		Yes	MSc ماجستير		Yes	Amman		No	No	Yes	Sinopharm سينوفارم		No	No			No		No	No	No		No		No			No			No	Leaves أوراق	Root(s) جذر	Root(s) جذر	Root(s) جذر	Fruit(s) فاكهة	Root(s) جذر	Fruit(s) فاكهة	Fruit(s) فاكهة	Fruit(s) فاكهة	Leaves أوراق	Seeds بذور	Leaves أوراق	Fruit(s) فاكهة
Pharmacist صيدلي	No	You have filled the questionnaire at least once لقد ملأت الاستبيان مرة واحدة على الأقل	42	Female	Jordanian الأردنية		Yes	PhD دكتوراه		Yes	another part of Jordan	Karak	No	No	Yes	Pfizer فايزر/ بيونتيك		Yes	No			No		No	No	No		No		No			No	Exercises including breathing exercises تمارين تشمل تمارين التنفس		No
PharmD or Clinical Pharmacist صيدلي سريري	No	You have filled the questionnaire at least once لقد ملأت الاستبيان مرة واحدة على الأقل	33		Jordanian الأردنية		No	Bachelor بكالوريوس		Yes	another part of Jordan	Madaba	No	No	No			Maybe	No			No		No	No	No		No		Yes	Vitamin C		Yes	Steam inhalation استنشاق البخار;Gargling with antiseptics, baby shampoo, etc الغرغرة بالمطهرات،شامبو الأطفال وما إلى ذلك;Keeping hydrated الحفاظ على رطوبة الجسم;Exercises including breathing exercises تمارين تشمل تمارين التنفس;Relaxation techniques (e.g., meditation) تقنيات الاسترخاء (مثل التأمل);Extra sleep نوم إضافي		Yes	Leaves أوراق											Leaves أوراق
PharmD or Clinical Pharmacist صيدلي سريري	Yes		31	Male	Jordanian الأردنية		Yes	Bachelor بكالوريوس		No	Amman		No	Yes	Yes	Astra Zeneca استرازنيكا		No	No			No		No	No	No		No		No			Yes	Exercises including breathing exercises تمارين تشمل تمارين التنفس;Diet: predominantly plant-based, including e.g., fruits, vegetables, legumes, nuts, and olive oil النظام الغذائي: نباتي في الغالب ، بما في ذلك الفواكه والخضروات والبقوليات والمكسرات وزيت الزيتون		No
PharmD or Clinical Pharmacist صيدلي سريري	No		28	Male	Jordanian الأردنية		Yes	MSc ماجستير		No			No	No	Yes	Pfizer فايزر/ بيونتيك		No	No			No		No	No	No		No		Yes	Other		Yes	Keeping hydrated الحفاظ على رطوبة الجسم;Exercises including breathing exercises تمارين تشمل تمارين التنفس;Diet: predominantly plant-based, including e.g., fruits, vegetables, legumes, nuts, and olive oil النظام الغذائي: نباتي في الغالب ، بما في ذلك الفواكه والخضروات والبقوليات والمكسرات وزيت الزيتون		No	Leaves أوراق					Leaves أوراق							Leaves أوراق
	Yes		44	Female	Jordanian الأردنية		Yes	MSc ماجستير			Amman		No	Yes	Yes	Pfizer فايزر/ بيونتيك		No	No			No		No	No	Yes	Azithromycin	Yes	Vit c , zinc tablets	Yes	Vitamin D;Vitamin C;Zinc		Yes	Steam inhalation استنشاق البخار;Gargling with antiseptics, baby shampoo, etc الغرغرة بالمطهرات،شامبو الأطفال وما إلى ذلك			Leaves أوراق					Leaves أوراق
PharmD or Clinical Pharmacist صيدلي سريري	Yes	You have filled the questionnaire at least once لقد ملأت الاستبيان مرة واحدة على الأقل	26	Female	Jordanian الأردنية		Yes	Bachelor بكالوريوس		Yes	Amman		No	No	Yes	Sinopharm سينوفارم		No	No			No		No	No	No		No		No			No			No
Pharmacist صيدلي	Yes	You have filled the questionnaire at least once لقد ملأت الاستبيان مرة واحدة على الأقل	٣٢	Female	Jordanian الأردنية	No	Yes	Bachelor بكالوريوس		No	Amman		No	No	Yes	Sinopharm سينوفارم		No	No			No		No	No	No		Yes	Vitamins	Yes	Vitamin D;Vitamin C;Other		Yes	Keeping hydrated الحفاظ على رطوبة الجسم;Diet: predominantly plant-based, including e.g., fruits, vegetables, legumes, nuts, and olive oil النظام الغذائي: نباتي في الغالب ، بما في ذلك الفواكه والخضروات والبقوليات والمكسرات وزيت الزيتون;Extra sleep نوم إضافي	الكمامه و التباعد الجسدي	Yes						Leaves أوراق							Leaves أوراق
PharmD or Clinical Pharmacist صيدلي سريري	No	You have filled the questionnaire at least once لقد ملأت الاستبيان مرة واحدة على الأقل	24	Female	Other	Iraqi	No	Bachelor بكالوريوس		No	Amman		No	No	Yes	Pfizer فايزر/ بيونتيك		Yes	No	Other		Yes	Prozac	No	No	No		No		Yes	Vitamin D;Vitamin C;Zinc		Yes	Keeping hydrated الحفاظ على رطوبة الجسم;Exercises including breathing exercises تمارين تشمل تمارين التنفس;Diet: predominantly plant-based, including e.g., fruits, vegetables, legumes, nuts, and olive oil النظام الغذائي: نباتي في الغالب ، بما في ذلك الفواكه والخضروات والبقوليات والمكسرات وزيت الزيتون		No	Leaves أوراق				Leaves أوراق
Pharmacist صيدلي	Yes	You have filled the questionnaire at least once لقد ملأت الاستبيان مرة واحدة على الأقل	25	Female	Jordanian الأردنية		No	Bachelor بكالوريوس		Yes	Amman		No	No	Yes	Astra Zeneca استرازنيكا		No	No			No		No	No	No		No		Yes	Vitamin C		No			No
PharmD or Clinical Pharmacist صيدلي سريري	Yes		24	Female	Jordanian الأردنية		Yes	Bachelor بكالوريوس		Yes	Amman		No	No	Yes	Pfizer فايزر/ بيونتيك		Yes	No			No		No	No	No		No		No			No			No
Pharmacist صيدلي	No		24	Male	Jordanian الأردنية		Yes	Bachelor بكالوريوس		No	another part of Jordan		No	Maybe	Yes	Pfizer فايزر/ بيونتيك		Yes	No	Other		No		No	No	No		Maybe	Zinc and vitamin C	Yes	Vitamin C;Zinc		Yes	Gargling with antiseptics, baby shampoo, etc الغرغرة بالمطهرات،شامبو الأطفال وما إلى ذلك		No
Pharmacist صيدلي	Yes	You have filled the questionnaire at least once لقد ملأت الاستبيان مرة واحدة على الأقل	43	Female	Jordanian الأردنية		Yes	Bachelor بكالوريوس		No	Amman		No	Yes	Yes	Sinopharm سينوفارم		Maybe	Yes	Autoimmune disease مرض مناعي ذاتي	Hypothyroidism	Yes	Thyroxine 50 mcg	No	No	No		No		Yes	Vitamin D;Vitamin C;Zinc;Omega-3 FA or fish oil		Yes	Steam inhalation استنشاق البخار;Keeping hydrated الحفاظ على رطوبة الجسم;Exercises including breathing exercises تمارين تشمل تمارين التنفس		Yes						Root(s) جذر							Fruit(s) فاكهة
Pharmacist صيدلي	No	You have filled the questionnaire at least once لقد ملأت الاستبيان مرة واحدة على الأقل	36	Female	Other	Saudi	Yes	Bachelor بكالوريوس		No	another part of Jordan		No	No	Yes	Astra Zeneca استرازنيكا		Yes	No			No		No	No	No		No		No	Vitamin D		No			No						Fruit(s) فاكهة
Pharmacist صيدلي	Yes	You have filled the questionnaire at least once لقد ملأت الاستبيان مرة واحدة على الأقل	37	Female	Jordanian الأردنية		Yes	Bachelor بكالوريوس		No	another part of Jordan	Ajloun	No	Yes	Yes	Astra Zeneca استرازنيكا		Yes	No			No		No	Yes	Yes	Azithromycin	No		Yes	Vitamin D;Vitamin C;Zinc		No			Yes		Root(s) جذر	Root(s) جذر		Seeds بذور								Fruit(s) فاكهة
PharmD or Clinical Pharmacist صيدلي سريري	Yes		34	Female	Jordanian الأردنية		No	MSc ماجستير		No	Amman		No	Yes	Yes	Pfizer فايزر/ بيونتيك		No	Yes	Bronchial asthma الربو القصبي		Yes		No		No		No		Yes	Vitamin D;Vitamin C		Yes	Extra sleep نوم إضافي;Yoga اليوغا
Nurse ممرض	Yes	You have filled the questionnaire at least once لقد ملأت الاستبيان مرة واحدة على الأقل	39	Male	Jordanian الأردنية		Yes	Bachelor بكالوريوس		No	Amman		No	Yes	Yes	Sinopharm سينوفارم		Yes	No			No		Yes	Yes	Yes	Azithromycin	No		Yes	Vitamin D;Honey		Yes	Keeping hydrated الحفاظ على رطوبة الجسم;Exercises including breathing exercises تمارين تشمل تمارين التنفس;Diet: predominantly plant-based, including e.g., fruits, vegetables, legumes, nuts, and olive oil النظام الغذائي: نباتي في الغالب ، بما في ذلك الفواكه والخضروات والبقوليات والمكسرات وزيت الزيتون		No
PharmD or Clinical Pharmacist صيدلي سريري	Yes	You have filled the questionnaire at least once لقد ملأت الاستبيان مرة واحدة على الأقل	30	Female	Other	Syrians	Yes	Bachelor بكالوريوس		No	Amman		No	No	Yes	Sinopharm سينوفارم		Yes	No			No		No	No	No	I don’t use any medicine	No		Maybe	Zinc		Yes	استخدم نظام الغرغرة بالماء و الملح يوميا		Yes										Leaves أوراق	Whole plant النبات بأكمله
Pharmacist صيدلي	Yes	You have filled the questionnaire at least once لقد ملأت الاستبيان مرة واحدة على الأقل	45	Male	Jordanian الأردنية		Yes	Bachelor بكالوريوس		No	Amman		No	No	Yes	Sinopharm سينوفارم		Yes	No			No		No	Yes	Yes	Zithromax	No		Yes	Vitamin D;Vitamin C;Zinc		No			No
PharmD or Clinical Pharmacist صيدلي سريري	Yes	You have filled the questionnaire at least once لقد ملأت الاستبيان مرة واحدة على الأقل	29	Female	Jordanian الأردنية		Yes	MSc ماجستير		Yes	Amman		No	No	Yes	Astra Zeneca استرازنيكا		No	No			No		No	No	No		No		No	Vitamin D;Vitamin C;Zinc;Selenium;Omega-3 FA or fish oil;Multivitamins		Maybe	Extra sleep نوم إضافي		No	Leaves أوراق	Root(s) جذر	Root(s) جذر	Whole plant النبات بأكمله	Flowers زهور	Root(s) جذر	Stem ساق	Stem ساق	Stem ساق	Stem ساق	Stem ساق	Leaves أوراق	Seeds بذور
Pharmacist صيدلي	No		26	Female	Jordanian الأردنية		No	Bachelor بكالوريوس		No	Amman		No	Yes	Yes	Astra Zeneca استرازنيكا		No	No					No	No	No		No		Yes	Vitamin D;Vitamin C;Zinc;Multivitamins		No			Yes	Leaves أوراق	Leaves أوراق	Leaves أوراق										Leaves أوراق
Pharmacist صيدلي	Yes		34	Male	Jordanian الأردنية		Yes	MSc ماجستير		Yes	Amman		No	Yes	Yes	Sinopharm سينوفارم		Yes	No			No		No	No	No		No		Yes	Vitamin D;Vitamin C;Zinc;Multivitamins		Yes	Nasal washing with saline solution, baby shampoo, etc. غسل الأنف بمحلول ملحي ، وشامبو الأطفال ، وما إلى ذلك.;Keeping hydrated الحفاظ على رطوبة الجسم;Diet: predominantly plant-based, including e.g., fruits, vegetables, legumes, nuts, and olive oil النظام الغذائي: نباتي في الغالب ، بما في ذلك الفواكه والخضروات والبقوليات والمكسرات وزيت الزيتون		No
PharmD or Clinical Pharmacist صيدلي سريري	No		35	Female	Jordanian الأردنية		No	PhD دكتوراه		Yes	Amman		Maybe	Yes	Yes	Sinopharm سينوفارم		No	No			No		No	No	No		No		No			No			No
PharmD or Clinical Pharmacist صيدلي سريري	No	You have filled the questionnaire at least once لقد ملأت الاستبيان مرة واحدة على الأقل	25	Female	Jordanian الأردنية		No	MSc ماجستير		No	Amman		No	No	Yes	Pfizer فايزر/ بيونتيك		Yes	No			No		No	No	No		No		No			Yes	Steam inhalation استنشاق البخار;Keeping hydrated الحفاظ على رطوبة الجسم;Diet: predominantly plant-based, including e.g., fruits, vegetables, legumes, nuts, and olive oil النظام الغذائي: نباتي في الغالب ، بما في ذلك الفواكه والخضروات والبقوليات والمكسرات وزيت الزيتون;Extra sleep نوم إضافي		Yes			Fruit(s) فاكهة		Fruit(s) فاكهة;Seeds بذور								Fruit(s) فاكهة
Pharmacist صيدلي	No		41	Male	Jordanian الأردنية		No	Bachelor بكالوريوس			another part of Jordan	Karak	No	Yes	No			Yes	Yes	Hypertension ارتفاع الضغط		Yes	Coveram10/5	No	Yes	No		No		Yes	Vitamin D;Vitamin C;Zinc		No			Yes	Leaves أوراق	Fruit(s) فاكهة	Root(s) جذر			Root(s) جذر							Fruit(s) فاكهة
PharmD or Clinical Pharmacist صيدلي سريري	No	You have filled the questionnaire at least once لقد ملأت الاستبيان مرة واحدة على الأقل	34	Male	Jordanian الأردنية		Yes	Bachelor بكالوريوس		No	another part of Jordan	Mafraq	No	Yes	Yes	Pfizer فايزر/ بيونتيك		Yes	No			No		No	No	No		No		No			No			No	Leaves أوراق	Fruit(s) فاكهة			Seeds بذور					Leaves أوراق;Seeds بذور
PharmD or Clinical Pharmacist صيدلي سريري	No		24	Female	Jordanian الأردنية		No	Bachelor بكالوريوس		No	Amman		No	No	Yes	Pfizer فايزر/ بيونتيك		Yes	No			No		No	No	No		No		No			Yes	Exercises including breathing exercises تمارين تشمل تمارين التنفس;Diet: predominantly plant-based, including e.g., fruits, vegetables, legumes, nuts, and olive oil النظام الغذائي: نباتي في الغالب ، بما في ذلك الفواكه والخضروات والبقوليات والمكسرات وزيت الزيتون;Relaxation techniques (e.g., meditation) تقنيات الاسترخاء (مثل التأمل);Extra sleep نوم إضافي		Maybe	Leaves أوراق				Flowers زهور	Fruit(s) فاكهة				Leaves أوراق	Seeds بذور	Leaves أوراق	Fruit(s) فاكهة
Pharmacist صيدلي	Yes	You have filled the questionnaire at least once لقد ملأت الاستبيان مرة واحدة على الأقل	40	Female	Jordanian الأردنية		Yes	PhD دكتوراه		Yes	Amman		No	No	Yes	Pfizer فايزر/ بيونتيك		No	No			No		No	No	No		No		No			No			No
PharmD or Clinical Pharmacist صيدلي سريري	Yes		25	Female	Jordanian الأردنية		Yes	Bachelor بكالوريوس		No	Amman		No	No	Yes	Sinopharm سينوفارم		No	No			No		No	No	No		No		No			No			No										Leaves أوراق;Stem ساق		Leaves أوراق;Stem ساق
PharmD or Clinical Pharmacist صيدلي سريري	Yes		٢٩	Female	Jordanian الأردنية		Yes	Bachelor بكالوريوس		No	Amman		No	Yes	Yes	Sputnik V سبونتيك		No	No			No		No	No	No		No		Yes	Vitamin D;Vitamin C;Zinc	Manuka honey	Yes	Keeping hydrated الحفاظ على رطوبة الجسم;Exercises including breathing exercises تمارين تشمل تمارين التنفس;Diet: predominantly plant-based, including e.g., fruits, vegetables, legumes, nuts, and olive oil النظام الغذائي: نباتي في الغالب ، بما في ذلك الفواكه والخضروات والبقوليات والمكسرات وزيت الزيتون;Extra sleep نوم إضافي		No
PharmD or Clinical Pharmacist صيدلي سريري	No		24	Female	Jordanian الأردنية		No	Bachelor بكالوريوس		No	another part of Jordan	Albalqaa	No	No	Yes	Sinopharm سينوفارم		No	No			No		No	No	No		No		Yes	Vitamin D;Vitamin C;Zinc		No			No
Nurse ممرض	No	You have filled the questionnaire at least once لقد ملأت الاستبيان مرة واحدة على الأقل	34	Female	Jordanian الأردنية		No	MSc ماجستير		No	another part of Jordan	SaudivArabia	No	No	Yes	Pfizer فايزر/ بيونتيك		Yes	No			No		No	No	No		No		No			No			No
Pharmacist صيدلي	No		40	Female	Jordanian الأردنية	American	Yes	Bachelor بكالوريوس		No			No	Yes	Yes	Pfizer فايزر/ بيونتيك		Yes	No			No		No	No	No		No		No			No			No
Pharmacist صيدلي	Yes		24	Female	Jordanian الأردنية		Yes	Bachelor بكالوريوس		No	another part of Jordan	Aqaba	No	Yes	No			Yes	No			No		No	No	No		No		Yes	Vitamin D;Selenium;Omega-3 FA or fish oil		Yes	Keeping hydrated الحفاظ على رطوبة الجسم;Exercises including breathing exercises تمارين تشمل تمارين التنفس;Yoga اليوغا		Yes	Leaves أوراق				Whole plant النبات بأكمله;Seeds بذور					Leaves أوراق;Stem ساق			Whole plant النبات بأكمله
PharmD or Clinical Pharmacist صيدلي سريري	No	You have filled the questionnaire at least once لقد ملأت الاستبيان مرة واحدة على الأقل	26	Female	Jordanian الأردنية		No	Bachelor بكالوريوس		No		Kuwait	No	Yes	Yes	Pfizer فايزر/ بيونتيك		No	No			No		No	No	No		No		No			No	Diet: predominantly plant-based, including e.g., fruits, vegetables, legumes, nuts, and olive oil النظام الغذائي: نباتي في الغالب ، بما في ذلك الفواكه والخضروات والبقوليات والمكسرات وزيت الزيتون		No
PharmD or Clinical Pharmacist صيدلي سريري	Yes		28	Female	Jordanian الأردنية		No	MSc ماجستير		No	Amman		No	No	Yes	Pfizer فايزر/ بيونتيك		Yes	No			No		No	No	No		No		Yes	Vitamin D;Vitamin C;Zinc;Honey		No			No
PharmD or Clinical Pharmacist صيدلي سريري	No		24	Female	Jordanian الأردنية		No	Bachelor بكالوريوس		No	Amman		No	No	No			No	No			No		No	No	No		No		No			Yes	Diet: predominantly plant-based, including e.g., fruits, vegetables, legumes, nuts, and olive oil النظام الغذائي: نباتي في الغالب ، بما في ذلك الفواكه والخضروات والبقوليات والمكسرات وزيت الزيتون		No
Pharmacist صيدلي	No		30	Male	Other	Iraqi	No	Bachelor بكالوريوس		No			Yes	No	No			No	No			No		No	No	No		No		No			No			No
Pharmacist صيدلي	No		46	Male	Other	فلسطيني	Yes	Bachelor بكالوريوس		No			No	No	Yes	Sinopharm سينوفارم		Yes	No			No		No	Maybe	No		Maybe		Yes	Vitamin D;Vitamin C;Zinc		No			No
Pharmacist صيدلي	No	You have filled the questionnaire at least once لقد ملأت الاستبيان مرة واحدة على الأقل	39	Male	Other	Palestinian	Yes	Bachelor بكالوريوس		No	another part of Jordan		No	No	Yes	Pfizer فايزر/ بيونتيك		No	No			Yes	Nexium	No	No	No		No		No			Yes	Diet: predominantly plant-based, including e.g., fruits, vegetables, legumes, nuts, and olive oil النظام الغذائي: نباتي في الغالب ، بما في ذلك الفواكه والخضروات والبقوليات والمكسرات وزيت الزيتون		No
Nurse ممرض	Yes	You have filled the questionnaire at least once لقد ملأت الاستبيان مرة واحدة على الأقل	27	Female	Jordanian الأردنية	No	Yes	Bachelor بكالوريوس	Na	No	Amman		No	Maybe	Yes	Astra Zeneca استرازنيكا		No	Maybe	Other		No		No	No	No		No		No	Honey		Yes	Keeping hydrated الحفاظ على رطوبة الجسم;Exercises including breathing exercises تمارين تشمل تمارين التنفس;Diet: predominantly plant-based, including e.g., fruits, vegetables, legumes, nuts, and olive oil النظام الغذائي: نباتي في الغالب ، بما في ذلك الفواكه والخضروات والبقوليات والمكسرات وزيت الزيتون		Maybe		Fruit(s) فاكهة	Fruit(s) فاكهة									Fruit(s) فاكهة	Fruit(s) فاكهة
	Yes	You have filled the questionnaire at least once لقد ملأت الاستبيان مرة واحدة على الأقل	29	Female	Jordanian الأردنية		Yes	Bachelor بكالوريوس		No	Amman		No	No	Yes	Astra Zeneca استرازنيكا		No	No			No		No	No	No		No		No			No			No
Pharmacist صيدلي	Yes		42	Female	Jordanian الأردنية		Yes	MSc ماجستير		Yes	Amman		No	No	No			Yes	No			No		No	No	No		No		No			No			No
PharmD or Clinical Pharmacist صيدلي سريري	No		28	Male	Jordanian الأردنية		Yes	Bachelor بكالوريوس		No	Amman		No	No	Yes	Pfizer فايزر/ بيونتيك		Yes	No			No		No	No	No		No		Maybe	Vitamin C		No			No
PharmD or Clinical Pharmacist صيدلي سريري	No	Pregnant or breast-feeding at the period of responding to the questionnaire الحامل أو الرضاعة خلال وقت الرد على الاستبيان	32	Female	Jordanian الأردنية		No	Bachelor بكالوريوس		No	Amman		No	No	Yes	Sinopharm سينوفارم		Yes	No			No		No	No	No		No		Yes	Vitamin D;Vitamin C;Zinc;Honey		Yes	Steam inhalation استنشاق البخار;Extra sleep نوم إضافي		Yes					Seeds بذور
Pharmacist صيدلي	No	You have filled the questionnaire at least once لقد ملأت الاستبيان مرة واحدة على الأقل	30	Male	Other		Yes	Bachelor بكالوريوس		No	another part of Jordan	Saudi Arabia	No	Maybe	Yes	Astra Zeneca استرازنيكا		No	No			No		No	No	No		No		No			No			No
PharmD or Clinical Pharmacist صيدلي سريري	No		24	Female	Jordanian الأردنية	USA	Yes	Bachelor بكالوريوس		No	Amman		No	No	Yes	Moderna موديرنا		No	No			No		No	No	No		No		No			No			No
Pharmacist صيدلي	Yes		22	Female	Jordanian الأردنية		Yes	Bachelor بكالوريوس		No	another part of Jordan	Karak	No	No	No			No	No			No		No	No	No		No		Yes	Vitamin D;Vitamin C;Zinc;Omega-3 FA or fish oil;Honey		Yes	Nasal washing with saline solution, baby shampoo, etc. غسل الأنف بمحلول ملحي ، وشامبو الأطفال ، وما إلى ذلك.;Keeping hydrated الحفاظ على رطوبة الجسم;Exercises including breathing exercises تمارين تشمل تمارين التنفس;Diet: predominantly plant-based, including e.g., fruits, vegetables, legumes, nuts, and olive oil النظام الغذائي: نباتي في الغالب ، بما في ذلك الفواكه والخضروات والبقوليات والمكسرات وز…		Yes		Root(s) جذر	Root(s) جذر		Seeds بذور	Root(s) جذر		Seeds بذور		Leaves أوراق		Leaves أوراق	Fruit(s) فاكهة
Medical doctor طبيب	Yes		23	Female	Jordanian الأردنية		Yes	Bachelor بكالوريوس		No	Amman		No	No	Yes	Pfizer فايزر/ بيونتيك		Yes	No			No		No	No	No		No		Yes	Vitamin D;Vitamin C		No			Yes	Leaves أوراق
Medical doctor طبيب	Yes		23	Female	Jordanian الأردنية		Yes	Bachelor بكالوريوس		No	Amman		No	No	Yes	Pfizer فايزر/ بيونتيك		Yes	No			No		No	No	No		No		Yes	Vitamin D;Vitamin C		No			Yes	Leaves أوراق
Medical doctor طبيب	Yes		24	Female	Jordanian الأردنية		Yes	Bachelor بكالوريوس		No	Amman		No	No	Yes	Sinopharm سينوفارم		No	No			No		No	No	No		No		No			No			No
Medical doctor طبيب	Yes	You have filled the questionnaire at least once لقد ملأت الاستبيان مرة واحدة على الأقل	24	Female	Jordanian الأردنية		Yes	Bachelor بكالوريوس		No	Amman		No	Maybe	Yes	Pfizer فايزر/ بيونتيك		Yes	No			No		No	No	No		No		Yes	Vitamin C;Zinc		No	Keeping hydrated الحفاظ على رطوبة الجسم;Extra sleep نوم إضافي		No
Medical doctor طبيب	No		25	Male	Other	Kuwaiti	No	Bachelor بكالوريوس		No	another part of Jordan	Kuwait	No	No	No			No	No			No		No	No	No		No		No			Maybe	Keeping hydrated الحفاظ على رطوبة الجسم;Extra sleep نوم إضافي		Yes					Flowers زهور		Whole plant النبات بأكمله					Leaves أوراق	Fruit(s) فاكهة
Medical doctor طبيب	No		23	Male	Jordanian الأردنية		No	Bachelor بكالوريوس		Yes	Amman		No	Yes	Yes	Astra Zeneca استرازنيكا		No	No			Yes	Isotretinoin	No	No	No		No		Yes			Yes	Keeping hydrated الحفاظ على رطوبة الجسم		No
Medical doctor طبيب	Yes		23	Female	Other	Palestinian	Yes	Bachelor بكالوريوس		No	Amman		No	No	Yes	Astra Zeneca استرازنيكا		No	No			No		No	No	No		No		Yes	Zinc;Omega-3 FA or fish oil;Multivitamins		No			No
Medical doctor طبيب	No		25	Male	Other	Kuwaiti	No	Bachelor بكالوريوس		No	another part of Jordan	Kuwait	No	No	No			No	No			No		No	No	No		No		No			Maybe	Keeping hydrated الحفاظ على رطوبة الجسم;Extra sleep نوم إضافي		Yes					Flowers زهور		Whole plant النبات بأكمله					Leaves أوراق	Fruit(s) فاكهة
Medical doctor طبيب	No		25	Male	Other	Kuwaiti	No	Bachelor بكالوريوس		No	another part of Jordan	Kuwait	No	No	No			No	No			No		No	No	No		No		No			Maybe	Keeping hydrated الحفاظ على رطوبة الجسم;Extra sleep نوم إضافي		Yes					Flowers زهور		Whole plant النبات بأكمله					Leaves أوراق	Fruit(s) فاكهة
Medical doctor طبيب	Yes		24	Male	Jordanian الأردنية		Yes	Bachelor بكالوريوس		No	Amman		No	No	Yes	Astra Zeneca استرازنيكا		No	No			No		No	No	No	Azithromycin	No		No			No			No
Medical doctor طبيب	No	You have filled the questionnaire at least once لقد ملأت الاستبيان مرة واحدة على الأقل	24		Jordanian الأردنية		Yes	Bachelor بكالوريوس		No	Amman		No	Yes	Yes	Pfizer فايزر/ بيونتيك		No	No			No		No	No	No		No		No			No			No
Medical doctor طبيب	Yes	You have filled the questionnaire at least once لقد ملأت الاستبيان مرة واحدة على الأقل	24	Male	Jordanian الأردنية		Yes	Specialty in Medicine, Dentistry, etc. تخصص في الطب وطب الأسنان وما إلى ذلك.	طبيب امتياز	No	Amman		No	No	Yes	Pfizer فايزر/ بيونتيك		No	No			No		No	No	No		No		Yes	Vitamin D;Vitamin C;Zinc;Multivitamins		No			No
Medical doctor طبيب	Yes		24	Male	Jordanian الأردنية		Yes	Bachelor بكالوريوس		No	Amman		No	Yes	Yes	Pfizer فايزر/ بيونتيك		No	No			No		No	No	No		No		No			No			No
Medical doctor طبيب	Yes		24	Female	Other	Iraqi	Yes	Bachelor بكالوريوس		No	Amman		No	No	Yes	Pfizer فايزر/ بيونتيك		No	No			No		No	No	No		No		Yes	Vitamin D;Vitamin C;Zinc;Omega-3 FA or fish oil;Multivitamins;Honey		No			No
Medical doctor طبيب	Yes		23	Female	Jordanian الأردنية		Yes	Bachelor بكالوريوس		No	Amman		No	Yes	Yes	Pfizer فايزر/ بيونتيك		Yes	No			No		No	No	No		No		Yes	Vitamin D;Vitamin C;Honey		Yes	Keeping hydrated الحفاظ على رطوبة الجسم;Exercises including breathing exercises تمارين تشمل تمارين التنفس;Relaxation techniques (e.g., meditation) تقنيات الاسترخاء (مثل التأمل);Extra sleep نوم إضافي		Yes													Whole plant النبات بأكمله
Medical doctor طبيب	Yes	You have filled the questionnaire at least once لقد ملأت الاستبيان مرة واحدة على الأقل	23	Female	Jordanian الأردنية;Other		Yes	Bachelor بكالوريوس		No	Amman		No	Maybe	Yes	Astra Zeneca استرازنيكا		No	Maybe	Other	Pcos	No		No	No	No		No		Yes	Vitamin D;Vitamin C		Maybe	Keeping hydrated الحفاظ على رطوبة الجسم		No
Pharmacist صيدلي	Yes	You have filled the questionnaire at least once لقد ملأت الاستبيان مرة واحدة على الأقل	29	Male	Jordanian الأردنية		Yes	Bachelor بكالوريوس		No	another part of Jordan	Madaba	No	Yes	Yes	Astra Zeneca استرازنيكا		Yes	No			No		No	No	No		No		No			No			No
Medical doctor طبيب	Yes	You have filled the questionnaire at least once لقد ملأت الاستبيان مرة واحدة على الأقل	24	Female	Jordanian الأردنية		Yes	Bachelor بكالوريوس		Yes	Amman		Yes	Yes	Yes	Pfizer فايزر/ بيونتيك		Yes	No			No		No	No	No		No		Yes	Vitamin D;Vitamin C;Zinc		No			Yes						Whole plant النبات بأكمله	Leaves أوراق
Pharmacist صيدلي	No	You have filled the questionnaire at least once لقد ملأت الاستبيان مرة واحدة على الأقل	29	Female	Jordanian الأردنية		No	Bachelor بكالوريوس		No	another part of Jordan	Madaba	No	No	Yes	Sinopharm سينوفارم		Yes	No			No		No	No	No		No		No			No			No
Pharmacist صيدلي	Yes		٥١	Male	Jordanian الأردنية		Yes	Bachelor بكالوريوس		No	Amman		No	No	Yes	Sinopharm سينوفارم		No	Yes	Hypertension ارتفاع الضغط		Yes		No	No	No		No		No			Yes	Diet: predominantly plant-based, including e.g., fruits, vegetables, legumes, nuts, and olive oil النظام الغذائي: نباتي في الغالب ، بما في ذلك الفواكه والخضروات والبقوليات والمكسرات وزيت الزيتون		Yes	Leaves أوراق
PharmD or Clinical Pharmacist صيدلي سريري	No		31	Female	Jordanian الأردنية		No	Bachelor بكالوريوس		No	another part of Jordan		No	No	Yes	Pfizer فايزر/ بيونتيك		No	No			Yes	Pantoprazole	No	No	No		No		No			No			No
Medical doctor طبيب	Yes		24	Female	Jordanian الأردنية		Yes	Bachelor بكالوريوس		No	Amman		No	No	Yes	Astra Zeneca استرازنيكا		No	No			Yes	Roaccutane	No	No	No		No		Yes	Vitamin D;Vitamin C;Honey		No			No
Pharmacist صيدلي	Yes		24	Female	Jordanian الأردنية		Yes	Bachelor بكالوريوس		No	Amman		No	Yes	No	Pfizer فايزر/ بيونتيك		No	No					No	No	No		No		No						No
Medical doctor طبيب	Yes		24	Male	Jordanian الأردنية	Canadian	Yes	Bachelor بكالوريوس		No	Amman		No	Yes	Yes	Pfizer فايزر/ بيونتيك		No	No			No		No	No	No		No		Yes	Vitamin C		Maybe			No
PharmD or Clinical Pharmacist صيدلي سريري	Yes		23	Male	Jordanian الأردنية		Yes	Bachelor بكالوريوس		Yes	Amman		No	No	Yes	Sinopharm سينوفارم		Yes	No			No		No	No	Yes	Cefuroxime	No		Yes	Vitamin C;Zinc;Honey		No			Yes			Leaves أوراق			Leaves أوراق
PharmD or Clinical Pharmacist صيدلي سريري	Yes		33	Female	Jordanian الأردنية		Yes	Bachelor بكالوريوس	Critical care	No	Amman		No	Yes	Yes	Astra Zeneca استرازنيكا		No	No			No		No	No	No		No		Yes	Vitamin C		Maybe			No	Leaves أوراق	Root(s) جذر	Root(s) جذر	Other plant part	Seeds بذور	Root(s) جذر	Seeds بذور	Seeds بذور	Seeds بذور	Leaves أوراق	Seeds بذور	Leaves أوراق	Whole plant النبات بأكمله
Pharmacist صيدلي	Yes		29	Male	Jordanian الأردنية	no	Yes	MSc ماجستير		Yes	another part of Jordan	Mafraq	No	Yes	Yes	Sinopharm سينوفارم	no	No	No			No		No	No	No		No		Yes	Vitamin D;Vitamin C;Zinc		Yes	Gargling with antiseptics, baby shampoo, etc الغرغرة بالمطهرات،شامبو الأطفال وما إلى ذلك;Nasal washing with saline solution, baby shampoo, etc. غسل الأنف بمحلول ملحي ، وشامبو الأطفال ، وما إلى ذلك.		Yes					Seeds بذور
Pharmacist صيدلي	Yes	You have filled the questionnaire at least once لقد ملأت الاستبيان مرة واحدة على الأقل	40	Female	Jordanian الأردنية		Yes	MSc ماجستير		No	another part of Jordan	Mafraq	No	Yes	Yes	Pfizer فايزر/ بيونتيك		No	No			No		No	No	No		No		Yes	Vitamin D;Zinc		No	Steam inhalation استنشاق البخار;Gargling with antiseptics, baby shampoo, etc الغرغرة بالمطهرات،شامبو الأطفال وما إلى ذلك;Nasal washing with saline solution, baby shampoo, etc. غسل الأنف بمحلول ملحي ، وشامبو الأطفال ، وما إلى ذلك.;Keeping hydrated الحفاظ على رطوبة الجسم;Diet: predominantly plant-based, including e.g., fruits, vegetables, legumes, nuts, and olive oil النظام الغذائي: نباتي في الغالب…		No
PharmD or Clinical Pharmacist صيدلي سريري	Yes		25	Female	Jordanian الأردنية	Russian	Yes	Bachelor بكالوريوس		No	Amman		No	No	Yes	Pfizer فايزر/ بيونتيك		Yes	No			No		No	No	No		No		No			No			No
Pharmacist صيدلي	Yes	You have filled the questionnaire at least once لقد ملأت الاستبيان مرة واحدة على الأقل	٢٤	Female	Jordanian الأردنية	لا	No	Bachelor بكالوريوس	لا	No	Amman		No	No	Yes	Sinopharm سينوفارم		No	No			No		No	No	No		No		No			No			No
Pharmacist صيدلي	Yes	You have filled the questionnaire at least once لقد ملأت الاستبيان مرة واحدة على الأقل	21	Female	Jordanian الأردنية		Yes	Bachelor بكالوريوس		No	Amman		No	No	Yes	Sinopharm سينوفارم		No	No			No		No	No	No		No		Yes	Vitamin C;Zinc		Yes	Exercises including breathing exercises تمارين تشمل تمارين التنفس		Yes					Leaves أوراق					Leaves أوراق		Leaves أوراق	Fruit(s) فاكهة
Pharmacist صيدلي	Yes		23	Female	Jordanian الأردنية		Yes	Bachelor بكالوريوس		No	another part of Jordan	Jarash	No	Maybe	No			Yes	No			No		No	No	No		No		Yes	Vitamin D;Vitamin C;Zinc;Multivitamins		Maybe			No
Pharmacist صيدلي	Yes	You have filled the questionnaire at least once لقد ملأت الاستبيان مرة واحدة على الأقل	٢٢	Female	Jordanian الأردنية		No	Bachelor بكالوريوس			another part of Jordan	Asalt	No	Yes	Yes	Pfizer فايزر/ بيونتيك		Yes	No			No		No	No	No		Yes	Multi vitamins	Yes	Vitamin D;Vitamin C;Zinc;Multivitamins		Maybe	Keeping hydrated الحفاظ على رطوبة الجسم;Exercises including breathing exercises تمارين تشمل تمارين التنفس		No			Whole plant النبات بأكمله		Seeds بذور					Leaves أوراق
Pharmacist صيدلي	Yes	You have filled the questionnaire at least once لقد ملأت الاستبيان مرة واحدة على الأقل	30	Male	Jordanian الأردنية		Yes	MSc ماجستير		No	Amman		No	No	Yes	Astra Zeneca استرازنيكا		No	No			No		No	No	No		No		No			Yes	Keeping hydrated الحفاظ على رطوبة الجسم		No
Pharmacist صيدلي	No	You have filled the questionnaire at least once لقد ملأت الاستبيان مرة واحدة على الأقل	23	Female	Other	Iraqi	Yes	Bachelor بكالوريوس	No	No	Amman		No	Maybe	Yes	Pfizer فايزر/ بيونتيك		No	No			No		No	No	No		Maybe		Yes	Vitamin C;Zinc;Omega-3 FA or fish oil;Multivitamins;Honey		No			Maybe	Leaves أوراق	Whole plant النبات بأكمله	Whole plant النبات بأكمله		Flowers زهور								Whole plant النبات بأكمله
Pharmacist صيدلي	Yes	You have filled the questionnaire at least once لقد ملأت الاستبيان مرة واحدة على الأقل	20	Male	Jordanian الأردنية		Yes			Yes	Amman		No	No	Yes	Astra Zeneca استرازنيكا		No	No			No		No	No	No		No		No			Maybe	Exercises including breathing exercises تمارين تشمل تمارين التنفس;Diet: predominantly plant-based, including e.g., fruits, vegetables, legumes, nuts, and olive oil النظام الغذائي: نباتي في الغالب ، بما في ذلك الفواكه والخضروات والبقوليات والمكسرات وزيت الزيتون		Maybe			Whole plant النبات بأكمله			Whole plant النبات بأكمله						Root(s) جذر	Root(s) جذر
Medical doctor طبيب	Yes	You have filled the questionnaire at least once لقد ملأت الاستبيان مرة واحدة على الأقل	24	Female	Jordanian الأردنية		Yes	Bachelor بكالوريوس	طب عام	Yes	another part of Jordan	Madaba	No	No	Yes	Sinopharm سينوفارم		Yes	No			No		No	No	No		No		Yes	Vitamin D;Vitamin C;Zinc		No			No
Pharmacist صيدلي	Yes		٣٦	Female	Jordanian الأردنية		Yes	Bachelor بكالوريوس		No	another part of Jordan	Albalqa	No	No	No			No	No			Yes	Symbicort	No	No	No		No		No			No			No
Dentist طبيب أسنان	Yes	You have filled the questionnaire at least once لقد ملأت الاستبيان مرة واحدة على الأقل	30	Female	Jordanian الأردنية		Yes	Specialty in Medicine, Dentistry, etc. تخصص في الطب وطب الأسنان وما إلى ذلك.		No	another part of Jordan	Madaba	No	No	Yes	Pfizer فايزر/ بيونتيك		No	No			No		No	No	No		No		No			No			No
Pharmacist صيدلي	Yes		24	Female	Jordanian الأردنية		No	Bachelor بكالوريوس		No	another part of Jordan	Madaba	No	No	Yes	Sinopharm سينوفارم		No	No			No		No	No	No		No		No			Maybe			No
Pharmacist صيدلي	Yes		24	Female	Jordanian الأردنية		No	Bachelor بكالوريوس		No	another part of Jordan	Madaba	No	No	Yes	Sinopharm سينوفارم		No	No			No		No	No	No		No		No			Maybe			No
PharmD or Clinical Pharmacist صيدلي سريري	Yes		24	Female	Jordanian الأردنية		Yes	Bachelor بكالوريوس		No	another part of Jordan	Jarash	No	Yes	No			Yes	No			No		No	No	No		No		Yes	Vitamin D;Vitamin C;Zinc		No			No
Pharmacist صيدلي	Yes		47	Male	Jordanian الأردنية		Yes	Bachelor بكالوريوس		No	Amman		No	Yes	Yes	Astra Zeneca استرازنيكا		No	Yes	Hypertension ارتفاع الضغط;Diabetes mellitus السكري		Yes	Atacand 16	No	No	No		Maybe	Zinc	Maybe	Vitamin D;Zinc		Maybe	Gargling with antiseptics, baby shampoo, etc الغرغرة بالمطهرات،شامبو الأطفال وما إلى ذلك		No
PharmD or Clinical Pharmacist صيدلي سريري	No			Female	Jordanian الأردنية		No	MSc ماجستير		Yes	Amman		No	No	Yes	Pfizer فايزر/ بيونتيك		No	No			No		No	No	No		No		No			Maybe			No
PharmD or Clinical Pharmacist صيدلي سريري	Yes	You have filled the questionnaire at least once لقد ملأت الاستبيان مرة واحدة على الأقل	34	Female	Jordanian الأردنية		Yes	Bachelor بكالوريوس		No	Amman		No	Yes	No			Maybe	No			No		No	No	No		Yes	Echinacea and antioxidant supplements	Yes	Vitamin D;Vitamin C;Omega-3 FA or fish oil		Yes	Exercises including breathing exercises تمارين تشمل تمارين التنفس;Relaxation techniques (e.g., meditation) تقنيات الاسترخاء (مثل التأمل);Yoga اليوغا		Yes	Leaves أوراق				Leaves أوراق
PharmD or Clinical Pharmacist صيدلي سريري	Yes		25	Female	Jordanian الأردنية	لا يوجد	Yes	Bachelor بكالوريوس	لا يوجد	Yes	another part of Jordan	Zarqa	No	Yes	Yes	Pfizer فايزر/ بيونتيك	لا يوجد	No	No		لا يوجد	No		No	No	No		No		No			Yes	Diet: predominantly plant-based, including e.g., fruits, vegetables, legumes, nuts, and olive oil النظام الغذائي: نباتي في الغالب ، بما في ذلك الفواكه والخضروات والبقوليات والمكسرات وزيت الزيتون		No
Pharmacist صيدلي	No	You have filled the questionnaire at least once لقد ملأت الاستبيان مرة واحدة على الأقل	23	Female	Jordanian الأردنية		Yes	Bachelor بكالوريوس		No		Amman	No	No	Yes	Pfizer فايزر/ بيونتيك		No	No	Other				No	No	No		Yes		Yes	Vitamin D;Vitamin C;Zinc		Yes	Gargling with antiseptics, baby shampoo, etc الغرغرة بالمطهرات،شامبو الأطفال وما إلى ذلك		Yes	Leaves أوراق	Root(s) جذر	Stem ساق	Stem ساق	Root(s) جذر	Stem ساق	Root(s) جذر	Stem ساق	Fruit(s) فاكهة	Root(s) جذر	Root(s) جذر	Stem ساق	Root(s) جذر
Pharmacist صيدلي	No		25	Female	Jordanian الأردنية		No	Bachelor بكالوريوس		No	Amman		No	No	Yes	Sinopharm سينوفارم		No	No			No		No	No	No		No		Yes	Multivitamins;Honey		Yes	Keeping hydrated الحفاظ على رطوبة الجسم;Exercises including breathing exercises تمارين تشمل تمارين التنفس;Diet: predominantly plant-based, including e.g., fruits, vegetables, legumes, nuts, and olive oil النظام الغذائي: نباتي في الغالب ، بما في ذلك الفواكه والخضروات والبقوليات والمكسرات وزيت الزيتون		No
PharmD or Clinical Pharmacist صيدلي سريري	No	You have filled the questionnaire at least once لقد ملأت الاستبيان مرة واحدة على الأقل	32	Female	Other	No	No	Bachelor بكالوريوس	No	No	Amman		No	No	Yes	Pfizer فايزر/ بيونتيك		No	No			No		No	No	No		No		Yes	Other	الفواكه	Yes	Gargling with antiseptics, baby shampoo, etc الغرغرة بالمطهرات،شامبو الأطفال وما إلى ذلك;Nasal washing with saline solution, baby shampoo, etc. غسل الأنف بمحلول ملحي ، وشامبو الأطفال ، وما إلى ذلك.;Keeping hydrated الحفاظ على رطوبة الجسم;Extra sleep نوم إضافي		No
Clinical Dietitian أخصائى تغذية علاجية	Yes	You have filled the questionnaire at least once لقد ملأت الاستبيان مرة واحدة على الأقل	25	Female	Jordanian الأردنية	لا		Bachelor بكالوريوس		No	another part of Jordan	Irbid	No	No	Yes	Pfizer فايزر/ بيونتيك		No	No			No		No	No	No		No		Yes	Vitamin D;Other	حديد و ب12 و فوليك اسيد	Yes	Exercises including breathing exercises تمارين تشمل تمارين التنفس		No
Clinical Dietitian أخصائى تغذية علاجية	No		22	Female	Jordanian الأردنية		No	Bachelor بكالوريوس		No	Amman		No	Yes	Yes	Sinopharm سينوفارم		No	No			No		No	No	No		No		Yes	Vitamin D;Vitamin C;Zinc;Omega-3 FA or fish oil	أستخدم الحديد و vit D بجرعات علاجية (أعاني من نقص) /omega 3 لعدم وفرته في الطعام /الزنك و vit C تحديدا لدعم صحة الجهاز المناعي خلال الجائحة	Yes	Diet: predominantly plant-based, including e.g., fruits, vegetables, legumes, nuts, and olive oil النظام الغذائي: نباتي في الغالب ، بما في ذلك الفواكه والخضروات والبقوليات والمكسرات وزيت الزيتون;محاولة تعديل ساعات النوم لتصل للحد الطبيعي (التخلص من الأرق)		Yes					Seeds بذور							Leaves أوراق	Fruit(s) فاكهة
PharmD or Clinical Pharmacist صيدلي سريري	Yes	You have filled the questionnaire at least once لقد ملأت الاستبيان مرة واحدة على الأقل	32	Female	Jordanian الأردنية			Bachelor بكالوريوس		No	Amman		No	Maybe	Yes	Pfizer فايزر/ بيونتيك		No	No			Yes	Centrum multivitamin	No	No	No		No		Yes	Multivitamins		Maybe	Keeping hydrated الحفاظ على رطوبة الجسم;Diet: predominantly plant-based, including e.g., fruits, vegetables, legumes, nuts, and olive oil النظام الغذائي: نباتي في الغالب ، بما في ذلك الفواكه والخضروات والبقوليات والمكسرات وزيت الزيتون;Extra sleep نوم إضافي		Yes		Root(s) جذر			Seeds بذور					Leaves أوراق		Leaves أوراق
PharmD or Clinical Pharmacist صيدلي سريري	No	You have filled the questionnaire at least once لقد ملأت الاستبيان مرة واحدة على الأقل	24	Female	Jordanian الأردنية		No	Bachelor بكالوريوس		No	Amman		No	No	Yes	Pfizer فايزر/ بيونتيك		No	No			No		No	No	No		No		No			No			No
PharmD or Clinical Pharmacist صيدلي سريري	No		26	Female	Jordanian الأردنية		No	Bachelor بكالوريوس		No	Amman		No	No	Yes	Pfizer فايزر/ بيونتيك		No	No			No		No	No	No		No		Yes	Vitamin C;Zinc		Yes	Keeping hydrated الحفاظ على رطوبة الجسم		Yes	Leaves أوراق				Seeds بذور					Leaves أوراق		Leaves أوراق	Whole plant النبات بأكمله
PharmD or Clinical Pharmacist صيدلي سريري	No		23	Female	Jordanian الأردنية		No	Bachelor بكالوريوس		No	Amman		No	Yes	Yes	Pfizer فايزر/ بيونتيك		Yes	No			Yes	Iron supplements	No	No	No		No		Maybe	Vitamin C		No			No
PharmD or Clinical Pharmacist صيدلي سريري	No	You have filled the questionnaire at least once لقد ملأت الاستبيان مرة واحدة على الأقل	٤٢	Female	Jordanian الأردنية		No	MSc ماجستير		No	Amman		No	No	Yes	Astra Zeneca استرازنيكا		No	Yes	Other	Hypothyroidism	Yes	Thyroxin	No	No	No		No		Yes	Vitamin D;Zinc;Omega-3 FA or fish oil;Multivitamins		No			Yes					Leaves أوراق	Leaves أوراق							Leaves أوراق
PharmD or Clinical Pharmacist صيدلي سريري	No	You have filled the questionnaire at least once لقد ملأت الاستبيان مرة واحدة على الأقل	26	Female	Jordanian الأردنية		No	Bachelor بكالوريوس		No	Amman		No	No	Yes	Pfizer فايزر/ بيونتيك		No	No			No		No	No	No		No		No			Maybe	Exercises including breathing exercises تمارين تشمل تمارين التنفس;Diet: predominantly plant-based, including e.g., fruits, vegetables, legumes, nuts, and olive oil النظام الغذائي: نباتي في الغالب ، بما في ذلك الفواكه والخضروات والبقوليات والمكسرات وزيت الزيتون		Maybe	Leaves أوراق				Seeds بذور
Pharmacist صيدلي	Yes		30	Female	Jordanian الأردنية		Yes	Bachelor بكالوريوس		No	Amman		No	Yes	Yes	Pfizer فايزر/ بيونتيك		No	Yes	Hypertension ارتفاع الضغط	IBS	Yes		No	No	No		No		No			Yes	Diet: predominantly plant-based, including e.g., fruits, vegetables, legumes, nuts, and olive oil النظام الغذائي: نباتي في الغالب ، بما في ذلك الفواكه والخضروات والبقوليات والمكسرات وزيت الزيتون		No
PharmD or Clinical Pharmacist صيدلي سريري	Yes		34	Female	Jordanian الأردنية		Yes	MSc ماجستير		No	Amman		No	No	Yes	Pfizer فايزر/ بيونتيك		Yes	No			No		No		No		No		No			No			No
Pharmacist صيدلي	Yes		40	Female	Jordanian الأردنية	American	No	MSc ماجستير		No	Amman		No	No	Yes	Pfizer فايزر/ بيونتيك		No	No	Bronchial asthma الربو القصبي		No	Symbicort	No	No	No		No		Yes	Vitamin D;Vitamin C;Zinc;Honey		No			No
Pharmacist صيدلي	Yes		26	Male	Jordanian الأردنية		Yes	Bachelor بكالوريوس		No	Amman		No	No	Yes	Pfizer فايزر/ بيونتيك		Yes	No			No		No	No	No		No		Yes	Vitamin C;Zinc		No	Steam inhalation استنشاق البخار;Extra sleep نوم إضافي		No
PharmD or Clinical Pharmacist صيدلي سريري	Yes		25	Male	Jordanian الأردنية		Yes	Bachelor بكالوريوس		No	Amman		No	No	Yes	Sinopharm سينوفارم			Yes	Autoimmune disease مرض مناعي ذاتي	Ulcerative colitis	Yes	Pentasa(mesalamine)	No	No	No		No		No			No			No
PharmD or Clinical Pharmacist صيدلي سريري	Yes	You have filled the questionnaire at least once لقد ملأت الاستبيان مرة واحدة على الأقل	26	Female	Jordanian الأردنية		Yes	Bachelor بكالوريوس		No	Amman		No	Yes	Yes	Sinopharm سينوفارم		No	No			No		No	No	No		No		Yes	Zinc;Honey		No			No
Pharmacist صيدلي	Yes		37	Male	Jordanian الأردنية		Yes	Bachelor بكالوريوس		No	Amman		No	Yes	Yes	Astra Zeneca استرازنيكا		No	No			No		No	No	No		No		No			No			No
PharmD or Clinical Pharmacist صيدلي سريري	No		27	Female	Jordanian الأردنية			Bachelor بكالوريوس		No	Amman		No	No	Yes	Sinopharm سينوفارم		No	No			No		No	No	No		No		No			Maybe			No
Pharmacist صيدلي	Yes	You have filled the questionnaire at least once لقد ملأت الاستبيان مرة واحدة على الأقل	27	Female	Jordanian الأردنية		Yes	Bachelor بكالوريوس		No	another part of Jordan	zarqa	No	No	No			No	No			Yes		No	No	No		Yes		Yes	Vitamin D;Vitamin C;Zinc	folic acid	Yes	Gargling with antiseptics, baby shampoo, etc الغرغرة بالمطهرات،شامبو الأطفال وما إلى ذلك		Yes		Fruit(s) فاكهة	Fruit(s) فاكهة			Fruit(s) فاكهة							Fruit(s) فاكهة
PharmD or Clinical Pharmacist صيدلي سريري	Yes	You have filled the questionnaire at least once لقد ملأت الاستبيان مرة واحدة على الأقل	35	Male	Jordanian الأردنية		Yes	Bachelor بكالوريوس		No	Amman		No	Yes	Yes	Pfizer فايزر/ بيونتيك		No	No			No		No	No	No		No		Yes	Vitamin D;Vitamin C;Zinc;Honey		Yes	Gargling with antiseptics, baby shampoo, etc الغرغرة بالمطهرات،شامبو الأطفال وما إلى ذلك		No
PharmD or Clinical Pharmacist صيدلي سريري	No		33	Female	Jordanian الأردنية		No	Bachelor بكالوريوس		No	Amman		No	No	Yes	Sinopharm سينوفارم		No	No			No		No	No	No		No		Maybe	Vitamin C;Zinc;Multivitamins;Honey		Maybe	Keeping hydrated الحفاظ على رطوبة الجسم;Diet: predominantly plant-based, including e.g., fruits, vegetables, legumes, nuts, and olive oil النظام الغذائي: نباتي في الغالب ، بما في ذلك الفواكه والخضروات والبقوليات والمكسرات وزيت الزيتون;Extra sleep نوم إضافي		Maybe	Leaves أوراق	Root(s) جذر			Flowers زهور		Root(s) جذر		Seeds بذور	Leaves أوراق		Leaves أوراق	Fruit(s) فاكهة
Pharmacist صيدلي	Yes	You have filled the questionnaire at least once لقد ملأت الاستبيان مرة واحدة على الأقل	25	Female	Jordanian الأردنية		Yes	Bachelor بكالوريوس		No	Amman		No	No	Yes	Astra Zeneca استرازنيكا		No	No			No		No	No	No		No		No			Yes	Keeping hydrated الحفاظ على رطوبة الجسم		No
Pharmacist صيدلي	No		28	Male	Jordanian الأردنية		No	Bachelor بكالوريوس		No			No	Yes	No			No	No			No		No	No	No		No		No			Yes	Nasal washing with saline solution, baby shampoo, etc. غسل الأنف بمحلول ملحي ، وشامبو الأطفال ، وما إلى ذلك.;Diet: predominantly plant-based, including e.g., fruits, vegetables, legumes, nuts, and olive oil النظام الغذائي: نباتي في الغالب ، بما في ذلك الفواكه والخضروات والبقوليات والمكسرات وزيت الزيتون		Yes		Fruit(s) فاكهة	Fruit(s) فاكهة		Flowers زهور	Fruit(s) فاكهة				Leaves أوراق		Leaves أوراق	Flowers زهور
PharmD or Clinical Pharmacist صيدلي سريري	Yes		29	Male	Jordanian الأردنية		Yes	Bachelor بكالوريوس		No	Amman		No	Yes	Yes	Sinopharm سينوفارم		Yes	No			No		No	No	No		No		Yes	Vitamin D;Vitamin C;Zinc		Yes	Gargling with antiseptics, baby shampoo, etc الغرغرة بالمطهرات،شامبو الأطفال وما إلى ذلك;Keeping hydrated الحفاظ على رطوبة الجسم		Yes			Fruit(s) فاكهة			Fruit(s) فاكهة							Fruit(s) فاكهة
Pharmacist صيدلي	Yes	You have filled the questionnaire at least once لقد ملأت الاستبيان مرة واحدة على الأقل	28	Female	Jordanian الأردنية		Yes	Bachelor بكالوريوس		No	another part of Jordan	Irbid	No	No	Yes	Sinopharm سينوفارم		No	No			No		No	No	No		No		No	Vitamin C;Multivitamins;Honey		No			No
Pharmacist صيدلي	No	Pregnant or breast-feeding at the period of responding to the questionnaire الحامل أو الرضاعة خلال وقت الرد على الاستبيان	32	Female	Jordanian الأردنية		Yes	MSc ماجستير		No			No	No	Yes	Pfizer فايزر/ بيونتيك		No	No			No		No	No	No		No		Yes	Vitamin D;Vitamin C;Zinc		No			No
PharmD or Clinical Pharmacist صيدلي سريري	Yes		28	Female	Jordanian الأردنية		Yes	Bachelor بكالوريوس		No	Amman		No	No	No			No	No			No		No	No	No		No		Yes	Multivitamins		No			No
Pharmacist صيدلي	No	You have filled the questionnaire at least once لقد ملأت الاستبيان مرة واحدة على الأقل	44	Male	Jordanian الأردنية	No	No	Bachelor بكالوريوس	No	No	Amman		No	No	Yes	Astra Zeneca استرازنيكا		Yes	Yes	Hypertension ارتفاع الضغط;Bronchial asthma الربو القصبي;Autoimmune disease مرض مناعي ذاتي;Other	AF	Yes	Beta blocker, Nebivolol 5mg ( Nebilet ) 1*2 Approval , Irbesartan 300mg. 1*1 Tambocor 100 mg, Flecainide 100 mg 50mg 1*2. Skyrizi, ( Risankizumab)	No	No	No		No		No			No			No
PharmD or Clinical Pharmacist صيدلي سريري	Yes		30	Female	Jordanian الأردنية		Yes	Bachelor بكالوريوس		No	Amman		No	Yes	Yes	Pfizer فايزر/ بيونتيك		Yes	No			No		No	No	No		No		No	Vitamin D;Vitamin C;Zinc		No			No
Pharmacist صيدلي	Yes		28	Male	Jordanian الأردنية		Yes	Bachelor بكالوريوس		No	Amman		No	No	Yes	Sinopharm سينوفارم		Yes	No			No	Antihistamine	No	No	No		No		Yes	Vitamin C;Zinc		No			No
PharmD or Clinical Pharmacist صيدلي سريري	Yes		30	Female	Jordanian الأردنية		Yes	MSc ماجستير		No	another part of Jordan	Irbid	No	No	Yes	Sinopharm سينوفارم		No	Yes	Other	Hypothyroidism	Yes	Levothyroxine	No	No	No		No		Yes	Vitamin C;Zinc		No			No
PharmD or Clinical Pharmacist صيدلي سريري	Yes		23	Female	Jordanian الأردنية		No	Bachelor بكالوريوس		No	Amman		No	No		Pfizer فايزر/ بيونتيك		No	No	Other		No		No	No	No		No		No	Vitamin D;Vitamin C;Zinc;Multivitamins;Probiotics or prebiotics		Yes	Gargling with antiseptics, baby shampoo, etc الغرغرة بالمطهرات،شامبو الأطفال وما إلى ذلك;Nasal washing with saline solution, baby shampoo, etc. غسل الأنف بمحلول ملحي ، وشامبو الأطفال ، وما إلى ذلك.;Keeping hydrated الحفاظ على رطوبة الجسم		No
PharmD or Clinical Pharmacist صيدلي سريري	Yes		25	Female	Jordanian الأردنية		Yes	Bachelor بكالوريوس		No	Amman		No	No	Yes	Pfizer فايزر/ بيونتيك		Yes	No			No		No	No	No		No		No			Maybe	Keeping hydrated الحفاظ على رطوبة الجسم		No
Pharmacist صيدلي	No	You have filled the questionnaire at least once لقد ملأت الاستبيان مرة واحدة على الأقل	34	Male	Jordanian الأردنية		No	MSc ماجستير		No	Amman		No	Yes	Yes	Pfizer فايزر/ بيونتيك		No	No			No		No	No	No		No		No			Yes	Wearing mask	Wearing mask	No
Pharmacist صيدلي	Yes	You have filled the questionnaire at least once لقد ملأت الاستبيان مرة واحدة على الأقل	٣٧	Female	Jordanian الأردنية		Yes	Bachelor بكالوريوس		No	another part of Jordan	Ajloun	No	Yes	Yes	Astra Zeneca استرازنيكا		Yes	No			No		No	No	Yes	Azithromycin	Maybe	Vitamin C, D3	Yes	Vitamin D;Vitamin C;Zinc;Honey		No			No
PharmD or Clinical Pharmacist صيدلي سريري	No		25	Female	Jordanian الأردنية		No	Bachelor بكالوريوس		No	Amman		Yes	No	Yes	Sinopharm سينوفارم		No	No			No		No	No	No		No		No			Yes	Exercises including breathing exercises تمارين تشمل تمارين التنفس		No
PharmD or Clinical Pharmacist صيدلي سريري	Yes		25	Female	Jordanian الأردنية		Yes	MSc ماجستير		No	Amman		No	Yes	Yes	Sinopharm سينوفارم		No	No			Yes	Desloratidine	No	No	No		No		Yes	Vitamin C		No			No
PharmD or Clinical Pharmacist صيدلي سريري	No			Male	Other		Yes	MSc ماجستير		No	another part of Jordan	خارج الاردن	No	No	Yes	Pfizer فايزر/ بيونتيك		No	Yes	Bronchial asthma الربو القصبي		No	Symbicort	No	No	No		No		No			No			No
PharmD or Clinical Pharmacist صيدلي سريري	Yes	You have filled the questionnaire at least once لقد ملأت الاستبيان مرة واحدة على الأقل	٣٣	Female	Jordanian الأردنية		Yes	Bachelor بكالوريوس		No	Amman		No	No	Yes	Sinopharm سينوفارم		Yes	No			No		No	No	No		No		Yes	Vitamin D;Vitamin C;Zinc;Honey		Yes	Keeping hydrated الحفاظ على رطوبة الجسم;Diet: predominantly plant-based, including e.g., fruits, vegetables, legumes, nuts, and olive oil النظام الغذائي: نباتي في الغالب ، بما في ذلك الفواكه والخضروات والبقوليات والمكسرات وزيت الزيتون		Yes	Leaves أوراق		Root(s) جذر			Root(s) جذر
PharmD or Clinical Pharmacist صيدلي سريري	Yes		27	Female	Jordanian الأردنية		Yes	Bachelor بكالوريوس		No	Amman		No	No	Yes	Sinopharm سينوفارم		No	No			Yes	Dricode, Lorius,Decadron, Tardyferon, Methycobal	No	No	No		No		No			No			No
Pharmacist صيدلي	Yes		25	Female	Jordanian الأردنية		Yes	Bachelor بكالوريوس		No	Amman		No	No	Yes	Astra Zeneca استرازنيكا		No	No			Yes	Amoxcillin, panadol, tradyferron	No	No	Yes	Azithromycin	Yes		Yes	Vitamin D;Vitamin C;Zinc;Honey		Yes	Steam inhalation استنشاق البخار;Keeping hydrated الحفاظ على رطوبة الجسم;Exercises including breathing exercises تمارين تشمل تمارين التنفس;Diet: predominantly plant-based, including e.g., fruits, vegetables, legumes, nuts, and olive oil النظام الغذائي: نباتي في الغالب ، بما في ذلك الفواكه والخضروات والبقوليات والمكسرات وزيت الزيتون;Yoga اليوغا		Yes		Whole plant النبات بأكمله	Whole plant النبات بأكمله
Medical doctor طبيب	Yes	You have filled the questionnaire at least once لقد ملأت الاستبيان مرة واحدة على الأقل	56	Female	Jordanian الأردنية		Yes	Specialty in Medicine, Dentistry, etc. تخصص في الطب وطب الأسنان وما إلى ذلك.	Internist	No	Amman		No	Yes	No			Yes	No			Yes	Vit. D3, calsium,	No	Yes	No		No		Yes	Vitamin D;Vitamin C		Yes	Nasal washing with saline solution, baby shampoo, etc. غسل الأنف بمحلول ملحي ، وشامبو الأطفال ، وما إلى ذلك.;Keeping hydrated الحفاظ على رطوبة الجسم;Diet: predominantly plant-based, including e.g., fruits, vegetables, legumes, nuts, and olive oil النظام الغذائي: نباتي في الغالب ، بما في ذلك الفواكه والخضروات والبقوليات والمكسرات وزيت الزيتون		No	Leaves أوراق					Stem ساق				Leaves أوراق;Stem ساق			Leaves أوراق
Pharmacist صيدلي	No	You have filled the questionnaire at least once لقد ملأت الاستبيان مرة واحدة على الأقل	38	Male	Jordanian الأردنية		Yes	Bachelor بكالوريوس		No	Amman		No	Yes	Yes	Moderna موديرنا		No	No			No		No	No	No		No		No			No			No
PharmD or Clinical Pharmacist صيدلي سريري	Yes		26	Female	Jordanian الأردنية		Yes	Bachelor بكالوريوس		No	Amman		No	Yes	Yes	Sinopharm سينوفارم		No	No			No		No	No	No		No		No			No	Keeping hydrated الحفاظ على رطوبة الجسم;Diet: predominantly plant-based, including e.g., fruits, vegetables, legumes, nuts, and olive oil النظام الغذائي: نباتي في الغالب ، بما في ذلك الفواكه والخضروات والبقوليات والمكسرات وزيت الزيتون		No
PharmD or Clinical Pharmacist صيدلي سريري	Yes	You have filled the questionnaire at least once لقد ملأت الاستبيان مرة واحدة على الأقل	32	Female	Jordanian الأردنية		Yes	Bachelor بكالوريوس		No	Amman		No	No	Yes	Sinopharm سينوفارم		Yes	No			No		No	No	No		No		No			Yes	Keeping hydrated الحفاظ على رطوبة الجسم;Exercises including breathing exercises تمارين تشمل تمارين التنفس		No
Pharmacist صيدلي	Yes	Pregnant or breast-feeding at the period of responding to the questionnaire الحامل أو الرضاعة خلال وقت الرد على الاستبيان	40	Female	Jordanian الأردنية		Yes	Bachelor بكالوريوس		Yes	Amman		No	Yes	Yes	Sinopharm سينوفارم		Yes	No			Yes	Vitamins	No	No	No		No		No			No			No
Pharmacist صيدلي	No	You have filled the questionnaire at least once لقد ملأت الاستبيان مرة واحدة على الأقل	٣٧	Male	Other		Yes	MSc ماجستير		Yes	another part of Jordan	بغداد	No	No	Yes	Pfizer فايزر/ بيونتيك		Yes	No			No		No	No	No		No		No			Yes	Exercises including breathing exercises تمارين تشمل تمارين التنفس		Yes	Leaves أوراق					Leaves أوراق
PharmD or Clinical Pharmacist صيدلي سريري	Yes		34	Female	Jordanian الأردنية		Yes	MSc ماجستير		Yes	Amman		No	No	Yes	Sinopharm سينوفارم		No	No			Yes	Vitamins: B12 sublingual daily and D once weekly	No	No	No		No		No			Yes		الإلتزام بإرتداء الكمامة وتعقيم الأيدي المستمر	No
PharmD or Clinical Pharmacist صيدلي سريري	Yes	You have filled the questionnaire at least once لقد ملأت الاستبيان مرة واحدة على الأقل	27	Male	Jordanian الأردنية		Yes	Bachelor بكالوريوس		No	Amman		No	Yes	Yes	Pfizer فايزر/ بيونتيك		No	No			No		No	No	No		No		No			Yes	Marijuana	Marijuana	Yes
PharmD or Clinical Pharmacist صيدلي سريري	No	Pregnant or breast-feeding at the period of responding to the questionnaire الحامل أو الرضاعة خلال وقت الرد على الاستبيان	28	Female	Jordanian الأردنية		No	Bachelor بكالوريوس		No	Amman		No	No	Yes	Astra Zeneca استرازنيكا		No	No			No		No	No	No		No		No			No			No
Pharmacist صيدلي	No	You have filled the questionnaire at least once لقد ملأت الاستبيان مرة واحدة على الأقل	44	Male	Other	Palestinian	No	Bachelor بكالوريوس		No	another part of Jordan		No	Maybe	Yes	Astra Zeneca استرازنيكا		No	No			No		No	Maybe	No		No		Yes	Multivitamins;Honey;Other	Black seeds	Maybe	Nasal washing with saline solution, baby shampoo, etc. غسل الأنف بمحلول ملحي ، وشامبو الأطفال ، وما إلى ذلك.		No											Seeds بذور	Leaves أوراق	Leaves أوراق
PharmD or Clinical Pharmacist صيدلي سريري	No	You have filled the questionnaire at least once لقد ملأت الاستبيان مرة واحدة على الأقل	22	Female	Jordanian الأردنية		No	Bachelor بكالوريوس		No	Amman		No	Maybe	Yes	Pfizer فايزر/ بيونتيك		No	No			No		No	No	No		No		No			No			No
PharmD or Clinical Pharmacist صيدلي سريري	Yes		32	Female	Jordanian الأردنية	no	Yes	MSc ماجستير	no	Yes	Amman		No	No	Yes	Pfizer فايزر/ بيونتيك		Yes	No			No		No	No	No		No		Yes	Vitamin D;Vitamin C;Zinc;Honey		Yes	Nasal washing with saline solution, baby shampoo, etc. غسل الأنف بمحلول ملحي ، وشامبو الأطفال ، وما إلى ذلك.		No
PharmD or Clinical Pharmacist صيدلي سريري	Yes		29	Female	Jordanian الأردنية		Yes	Bachelor بكالوريوس		No	Amman		No	No	Yes	Sinopharm سينوفارم		No	No			No		No	No	No		No		No			No			No
Pharmacist صيدلي	Yes	Pregnant or breast-feeding at the period of responding to the questionnaire الحامل أو الرضاعة خلال وقت الرد على الاستبيان	26	Female	Jordanian الأردنية		Yes	MSc ماجستير		No	Amman		No	Yes	Yes	Sinopharm سينوفارم		No	No			No		No	No	No		No		No			Yes	im practicing social distancing and wears my mask always	practicing social distancing and wears my mask always	No
PharmD or Clinical Pharmacist صيدلي سريري	Yes	You have filled the questionnaire at least once لقد ملأت الاستبيان مرة واحدة على الأقل	30	Female	Jordanian الأردنية	No	Yes	Bachelor بكالوريوس	No	No	Amman	Amman	No	No	Yes	Sinopharm سينوفارم	No	No	No			No		No	No	No		No		Yes	Vitamin C;Zinc;Omega-3 FA or fish oil;Multivitamins	Moringa, Spirulina	Yes	Diet: predominantly plant-based, including e.g., fruits, vegetables, legumes, nuts, and olive oil النظام الغذائي: نباتي في الغالب ، بما في ذلك الفواكه والخضروات والبقوليات والمكسرات وزيت الزيتون;Extra sleep نوم إضافي		Yes			Root(s) جذر			Root(s) جذر	Root(s) جذر			Root(s) جذر
Pharmacist صيدلي	No	Pregnant or breast-feeding at the period of responding to the questionnaire الحامل أو الرضاعة خلال وقت الرد على الاستبيان	34	Female	Jordanian الأردنية		No	MSc ماجستير		No	Amman		No	No	No			Yes	No			No		No	No	No		No		No			No			No
PharmD or Clinical Pharmacist صيدلي سريري	Yes	You have filled the questionnaire at least once لقد ملأت الاستبيان مرة واحدة على الأقل	26	Female	Jordanian الأردنية	لا يوجد	Yes	Bachelor بكالوريوس	لا يوجد	No	another part of Jordan	Balqa	No	Yes	Yes	Sinopharm سينوفارم	لا يوجد	No	No			No		No	No	No		No		No			Maybe			Maybe	Leaves أوراق;Flowers زهور	Root(s) جذر	Root(s) جذر		Seeds بذور	Root(s) جذر	Other plant part	Flowers زهور	Other plant part	Leaves أوراق	Seeds بذور	Leaves أوراق	Seeds بذور
Pharmacist صيدلي	Yes		35	Female	Jordanian الأردنية		Yes	MSc ماجستير		No	Amman		No	No	Yes	Pfizer فايزر/ بيونتيك		No	No			No		No	No	No		No		No			No			No
Medical doctor طبيب	Yes	You have filled the questionnaire at least once لقد ملأت الاستبيان مرة واحدة على الأقل	34	Female	Jordanian الأردنية		Yes	Specialty in Medicine, Dentistry, etc. تخصص في الطب وطب الأسنان وما إلى ذلك.	Pediatrics	Yes	another part of Jordan	Irbid	No	Yes	Yes	Pfizer فايزر/ بيونتيك		No	No			No		No	No	No		No		No			No			No
PharmD or Clinical Pharmacist صيدلي سريري	Yes		36	Female	Jordanian الأردنية		Yes	PhD دكتوراه		Yes	Amman		No	Maybe	Yes	Astra Zeneca استرازنيكا		Yes	No			No		No	No	No		No		No			No			No
PharmD or Clinical Pharmacist صيدلي سريري	Yes	You have filled the questionnaire at least once لقد ملأت الاستبيان مرة واحدة على الأقل	30	Female	Jordanian الأردنية		Yes	Bachelor بكالوريوس		No	Amman		No	Yes	Yes	Pfizer فايزر/ بيونتيك		Yes	No			No		No	No	No		No		Yes	Vitamin D;Vitamin C;Zinc;Multivitamins		Yes	Keeping hydrated الحفاظ على رطوبة الجسم;Exercises including breathing exercises تمارين تشمل تمارين التنفس;Diet: predominantly plant-based, including e.g., fruits, vegetables, legumes, nuts, and olive oil النظام الغذائي: نباتي في الغالب ، بما في ذلك الفواكه والخضروات والبقوليات والمكسرات وزيت الزيتون;Extra sleep نوم إضافي		No
PharmD or Clinical Pharmacist صيدلي سريري	Yes	You have filled the questionnaire at least once لقد ملأت الاستبيان مرة واحدة على الأقل	28	Female	Jordanian الأردنية		No	Bachelor بكالوريوس		No	another part of Jordan	Balqa salt	No	No	Yes	Pfizer فايزر/ بيونتيك		No	No			No		No	No	No		No		Yes	Vitamin D;Vitamin C;Zinc;Omega-3 FA or fish oil;Probiotics or prebiotics		Yes	Steam inhalation استنشاق البخار;Keeping hydrated الحفاظ على رطوبة الجسم;Exercises including breathing exercises تمارين تشمل تمارين التنفس;Diet: predominantly plant-based, including e.g., fruits, vegetables, legumes, nuts, and olive oil النظام الغذائي: نباتي في الغالب ، بما في ذلك الفواكه والخضروات والبقوليات والمكسرات وزيت الزيتون;Extra sleep نوم إضافي		No
Pharmacist صيدلي	Yes	You have filled the questionnaire at least once لقد ملأت الاستبيان مرة واحدة على الأقل		Male	Jordanian الأردنية		Yes	Bachelor بكالوريوس			another part of Jordan	Irbid	No	Yes	Yes	Sinopharm سينوفارم		No	No			No		No	No	No		No		No			Yes	Keeping hydrated الحفاظ على رطوبة الجسم		No
Pharmacist صيدلي	Yes	You have filled the questionnaire at least once لقد ملأت الاستبيان مرة واحدة على الأقل	24	Female	Jordanian الأردنية		Yes	Bachelor بكالوريوس		No	Amman		No	Maybe	Yes	Astra Zeneca استرازنيكا		Yes	No			No		No	No	No		No		No			Yes	Keeping hydrated الحفاظ على رطوبة الجسم;Exercises including breathing exercises تمارين تشمل تمارين التنفس		No
Pharmacist صيدلي	Yes	You have filled the questionnaire at least once لقد ملأت الاستبيان مرة واحدة على الأقل	41	Male	Jordanian الأردنية	N/A	Yes	Bachelor بكالوريوس	N/A	No	Amman		No	No	Yes	Pfizer فايزر/ بيونتيك	N/A	No	No		N/A	No	N/A	No	No	No	N/A	No	N/A	No		N/A	Maybe		N/A	No
PharmD or Clinical Pharmacist صيدلي سريري	No		37	Female	Other		Yes	MSc ماجستير		Yes	Amman		No	No	Yes	Pfizer فايزر/ بيونتيك		No	No			No		No	No	No		No		Yes	Vitamin D;Vitamin C;Honey		Yes	Nasal washing with saline solution, baby shampoo, etc. غسل الأنف بمحلول ملحي ، وشامبو الأطفال ، وما إلى ذلك.;Diet: predominantly plant-based, including e.g., fruits, vegetables, legumes, nuts, and olive oil النظام الغذائي: نباتي في الغالب ، بما في ذلك الفواكه والخضروات والبقوليات والمكسرات وزيت الزيتون		Yes	Leaves أوراق					Root(s) جذر			Seeds بذور		Seeds بذور	Leaves أوراق	Fruit(s) فاكهة
Pharmacist صيدلي	Yes		38	Female	Jordanian الأردنية		Yes	Bachelor بكالوريوس		No	Amman		No	No	Yes	Sinopharm سينوفارم		No	No			No		No	No	No		No		Yes	Vitamin C;Zinc;Selenium		No			No
Pharmacist صيدلي	No		30	Female	Jordanian الأردنية		No	MSc ماجستير		No			No	No	Yes	Pfizer فايزر/ بيونتيك		No	No			No		No	No	No		No		No			No			No
PharmD or Clinical Pharmacist صيدلي سريري	Yes	Pregnant or breast-feeding at the period of responding to the questionnaire الحامل أو الرضاعة خلال وقت الرد على الاستبيان	33	Female	Jordanian الأردنية		Yes	MSc ماجستير		No	another part of Jordan	Madaba	No	No	No			No	No			No		No	No	No		No		No			No			No
Pharmacist صيدلي	Yes		32	Female	Jordanian الأردنية		Yes	Bachelor بكالوريوس		No	Amman		No	Maybe	Yes	Astra Zeneca استرازنيكا		No	Yes	Autoimmune disease مرض مناعي ذاتي	Hypothyroid	Yes	Levothyroxine	No	No	No		No		No			Yes		Mask and sanitizer	No
Pharmacist صيدلي	Yes		28	Female	Jordanian الأردنية	no	Yes	Bachelor بكالوريوس		No	another part of Jordan	al salt	No	No	Yes	Pfizer فايزر/ بيونتيك		Yes	No			No		No	No	No		Yes	supplement	Yes	Vitamin D;Vitamin C		Yes	Diet: predominantly plant-based, including e.g., fruits, vegetables, legumes, nuts, and olive oil النظام الغذائي: نباتي في الغالب ، بما في ذلك الفواكه والخضروات والبقوليات والمكسرات وزيت الزيتون;Extra sleep نوم إضافي		No		Root(s) جذر	Root(s) جذر		Fruit(s) فاكهة	Fruit(s) فاكهة				Fruit(s) فاكهة	Fruit(s) فاكهة	Fruit(s) فاكهة	Fruit(s) فاكهة
PharmD or Clinical Pharmacist صيدلي سريري	No	You have filled the questionnaire at least once لقد ملأت الاستبيان مرة واحدة على الأقل	30	Female	Jordanian الأردنية		No	Bachelor بكالوريوس		No	Amman		No	No	Yes	Pfizer فايزر/ بيونتيك		No		Other		No		No	No	No		No		Yes	Vitamin D;Vitamin C;Zinc;Omega-3 FA or fish oil		No			Yes		Fruit(s) فاكهة	Stem ساق;Fruit(s) فاكهة		Leaves أوراق		Root(s) جذر			Leaves أوراق
Pharmacist صيدلي	No	You have filled the questionnaire at least once لقد ملأت الاستبيان مرة واحدة على الأقل	30	Female	Other	Syrian	No	Bachelor بكالوريوس		No	another part of Jordan	Irbid	No	Maybe	Yes	Moderna موديرنا		No	No			No		No	No	No		No		Yes	Vitamin D;Vitamin C;Zinc;Omega-3 FA or fish oil;Multivitamins;Honey		Maybe	Keeping hydrated الحفاظ على رطوبة الجسم		Yes	Whole plant النبات بأكمله				Seeds بذور	Fruit(s) فاكهة		Seeds بذور	Seeds بذور	Whole plant النبات بأكمله		Whole plant النبات بأكمله
PharmD or Clinical Pharmacist صيدلي سريري	Yes		29	Female	Jordanian الأردنية		Yes	Bachelor بكالوريوس		No	Amman		No	Maybe	Yes	Pfizer فايزر/ بيونتيك		Yes	No			No		No	No	Yes	Azithromycin	Yes		Yes	Vitamin D;Vitamin C;Zinc;Honey		Yes	Steam inhalation استنشاق البخار;Keeping hydrated الحفاظ على رطوبة الجسم;Diet: predominantly plant-based, including e.g., fruits, vegetables, legumes, nuts, and olive oil النظام الغذائي: نباتي في الغالب ، بما في ذلك الفواكه والخضروات والبقوليات والمكسرات وزيت الزيتون;Extra sleep نوم إضافي;شربت الكثير من الزنجبيل والليمون كشاي وكان جدا مريح		Yes	Leaves أوراق	Fruit(s) فاكهة	Fruit(s) فاكهة			Root(s) جذر	Root(s) جذر	Fruit(s) فاكهة		Leaves أوراق	Fruit(s) فاكهة		Fruit(s) فاكهة
PharmD or Clinical Pharmacist صيدلي سريري	Yes		39	Female	Jordanian الأردنية		Yes	MSc ماجستير		Yes	Amman		No	No	Yes	Pfizer فايزر/ بيونتيك		No	No			No		No	No	No		No		No			Yes	Steam inhalation استنشاق البخار;Gargling with antiseptics, baby shampoo, etc الغرغرة بالمطهرات،شامبو الأطفال وما إلى ذلك		No
PharmD or Clinical Pharmacist صيدلي سريري	Yes		29	Female	Jordanian الأردنية		Yes	Bachelor بكالوريوس		No	Amman		No	Maybe	Yes	Pfizer فايزر/ بيونتيك		Yes	No			No		No	No	No		No		No			Yes	Diet: predominantly plant-based, including e.g., fruits, vegetables, legumes, nuts, and olive oil النظام الغذائي: نباتي في الغالب ، بما في ذلك الفواكه والخضروات والبقوليات والمكسرات وزيت الزيتون;Hand hygiene	Hand hygiene	No
PharmD or Clinical Pharmacist صيدلي سريري	No	You have filled the questionnaire at least once لقد ملأت الاستبيان مرة واحدة على الأقل	30	Female	Jordanian الأردنية		No	Bachelor بكالوريوس		No	another part of Jordan	Madaba	No	No	Yes	Pfizer فايزر/ بيونتيك		No	No			No		No	No	No		No		Yes	Vitamin D;Vitamin C;Zinc		No			No
PharmD or Clinical Pharmacist صيدلي سريري	Yes	You have filled the questionnaire at least once لقد ملأت الاستبيان مرة واحدة على الأقل	27	Female	Jordanian الأردنية	No	Yes	Bachelor بكالوريوس		No	another part of Jordan	Salt	No	Yes	Yes	Pfizer فايزر/ بيونتيك		No	No			No		No	No	No		No		No	Vitamin C;Zinc;Selenium;Omega-3 FA or fish oil;Multivitamins		No	Steam inhalation استنشاق البخار		Yes	Leaves أوراق	Leaves أوراق
Pharmacist صيدلي	Yes	You have filled the questionnaire at least once لقد ملأت الاستبيان مرة واحدة على الأقل	26	Female	Jordanian الأردنية		Yes	Bachelor بكالوريوس		Yes	Amman		No	No	Yes	Pfizer فايزر/ بيونتيك		No	No			No		No	No	No		No		Yes	Vitamin D;Vitamin C;Zinc		No			No
PharmD or Clinical Pharmacist صيدلي سريري	Yes		27	Female	Jordanian الأردنية		Yes	Bachelor بكالوريوس		No	Amman		No	No	Yes	Pfizer فايزر/ بيونتيك		Yes	No			No		No	Yes	No		No		Yes	Vitamin D;Vitamin C		Yes	Keeping hydrated الحفاظ على رطوبة الجسم;Exercises including breathing exercises تمارين تشمل تمارين التنفس		No
PharmD or Clinical Pharmacist صيدلي سريري	No		26	Female	Jordanian الأردنية		Yes	Bachelor بكالوريوس		Yes	Amman		No	No	Yes	Pfizer فايزر/ بيونتيك		Yes	No			No		No	No	No		No		Yes	Vitamin D;Vitamin C;Zinc;Multivitamins;Honey		Yes	Steam inhalation استنشاق البخار;Diet: predominantly plant-based, including e.g., fruits, vegetables, legumes, nuts, and olive oil النظام الغذائي: نباتي في الغالب ، بما في ذلك الفواكه والخضروات والبقوليات والمكسرات وزيت الزيتون;Extra sleep نوم إضافي		Yes		Other plant part	Other plant part		Leaves أوراق	Leaves أوراق	Root(s) جذر	Seeds بذور	Root(s) جذر	Leaves أوراق	Seeds بذور	Leaves أوراق	Fruit(s) فاكهة
PharmD or Clinical Pharmacist صيدلي سريري	No	Pregnant or breast-feeding at the period of responding to the questionnaire الحامل أو الرضاعة خلال وقت الرد على الاستبيان	32	Female	Jordanian الأردنية		No	Bachelor بكالوريوس		No	Amman		No	No	No			Yes	No			No		No	No	No		No		Yes	Multivitamins;Honey		No			Yes	Leaves أوراق				Seeds بذور						Seeds بذور
Pharmacist صيدلي	Yes		33	Male	Jordanian الأردنية		Yes	MSc ماجستير		No	Amman		No	No	Yes	Sinopharm سينوفارم		Yes	No			No		No	No	No		No		Yes	Vitamin D;Vitamin C;Zinc	لا	No
Pharmacist صيدلي	No	You have filled the questionnaire at least once لقد ملأت الاستبيان مرة واحدة على الأقل	27	Female	Jordanian الأردنية		Yes	Bachelor بكالوريوس		No	Amman	zarqa	No	No	Yes	Moderna موديرنا		No	No			No		No	No	No		No		Yes	Multivitamins		No			No					Seeds بذور				Seeds بذور				Fruit(s) فاكهة
Pharmacist صيدلي	Yes	You have filled the questionnaire at least once لقد ملأت الاستبيان مرة واحدة على الأقل	٣٢	Female	Jordanian الأردنية		Yes	Bachelor بكالوريوس		No	another part of Jordan	Salt	No	Yes	Yes	Pfizer فايزر/ بيونتيك		No	No			No		No	No	No		No		Yes	Vitamin D;Vitamin C;Zinc		No			No
Pharmacist صيدلي	Yes		28	Female	Jordanian الأردنية		Yes	MSc ماجستير		No	Amman		No	Yes	Yes	Sinopharm سينوفارم		Maybe	No			No		No	No	No		Maybe	Hydroxychloroquine	Yes	Vitamin D;Vitamin C;Zinc;Selenium;Honey		Yes	Gargling with antiseptics, baby shampoo, etc الغرغرة بالمطهرات،شامبو الأطفال وما إلى ذلك;Nasal washing with saline solution, baby shampoo, etc. غسل الأنف بمحلول ملحي ، وشامبو الأطفال ، وما إلى ذلك.;Exercises including breathing exercises تمارين تشمل تمارين التنفس;Diet: predominantly plant-based, including e.g., fruits, vegetables, legumes, nuts, and olive oil النظام الغذائي: نباتي في الغالب ، بما…		Yes		Root(s) جذر	Root(s) جذر		Flowers زهور
Pharmacist صيدلي	Yes		٣٠	Female	Jordanian الأردنية		Yes	Bachelor بكالوريوس		No	another part of Jordan	Tafila	No	Yes	Yes	Pfizer فايزر/ بيونتيك		Yes	No			No		No	No	No		No		No			No			Yes			Fruit(s) فاكهة		Seeds بذور								Seeds بذور
Pharmacist صيدلي	Yes		37	Male	Jordanian الأردنية		Yes	MSc ماجستير		Yes	Amman		No	No	Yes	Pfizer فايزر/ بيونتيك		No	No			No		No	No	No		No		No			No			No
Pharmacist صيدلي	Yes	You have filled the questionnaire at least once لقد ملأت الاستبيان مرة واحدة على الأقل	27	Male	Jordanian الأردنية		Yes	Bachelor بكالوريوس		No	Amman		No	No	Yes	Astra Zeneca استرازنيكا		Yes	No			No		No	No	No		No		No			No			No
Pharmacist صيدلي	No	You have filled the questionnaire at least once لقد ملأت الاستبيان مرة واحدة على الأقل	25	Female	Jordanian الأردنية		No	Bachelor بكالوريوس		No	Amman		No	Maybe	No			No	No			Yes	Prednislon , levothyroxine ,multivitamin	No	No	No		No		Yes	Multivitamins	Folic acid	No	Extra sleep نوم إضافي		No	Leaves أوراق	Fruit(s) فاكهة	Fruit(s) فاكهة		Leaves أوراق	Fruit(s) فاكهة		Seeds بذور		Leaves أوراق	Seeds بذور	Leaves أوراق	Fruit(s) فاكهة
PharmD or Clinical Pharmacist صيدلي سريري	Yes		31	Female	Jordanian الأردنية		Yes	Bachelor بكالوريوس		No	Amman		No	Maybe	Yes	Pfizer فايزر/ بيونتيك		No	No			No		No	No	No		No		Yes	Vitamin D;Vitamin C;Zinc		No			No		Leaves أوراق			Leaves أوراق		Leaves أوراق					Leaves أوراق	Leaves أوراق
Pharmacist صيدلي	Yes		28	Male	Jordanian الأردنية		Yes	MSc ماجستير		No	Amman		No	No	Yes	Pfizer فايزر/ بيونتيك		No	No			No		No	No	No		No		No			No			No
PharmD or Clinical Pharmacist صيدلي سريري	Yes		25	Female	Jordanian الأردنية		No	Bachelor بكالوريوس		Yes	Amman		No	No	Yes	Sinopharm سينوفارم		No	No			No		No	No	No		No		Yes	Vitamin D;Vitamin C;Zinc		Yes	Keeping hydrated الحفاظ على رطوبة الجسم		No
PharmD or Clinical Pharmacist صيدلي سريري	Yes	You have filled the questionnaire at least once لقد ملأت الاستبيان مرة واحدة على الأقل	34	Female	Jordanian الأردنية		No	Bachelor بكالوريوس		No	Amman		No	Yes	Yes	Sinopharm سينوفارم		Yes	No			No		No	No	No		No		No			Yes		Masks and hand hygiene	No
Pharmacist صيدلي	Yes	You have filled the questionnaire at least once لقد ملأت الاستبيان مرة واحدة على الأقل	22	Female	Jordanian الأردنية	No	Yes	Bachelor بكالوريوس	No	No	another part of Jordan	Zarqa	No	Yes	Yes	Sinopharm سينوفارم	.	Yes	No			No		No	No	No		No		No			No			No
Pharmacist صيدلي	Yes	You have filled the questionnaire at least once لقد ملأت الاستبيان مرة واحدة على الأقل	51	Female	Jordanian الأردنية		Yes	MSc ماجستير		Yes	Amman		No	No	Yes	Pfizer فايزر/ بيونتيك		No	No			No		No	No	No		No		Yes	Vitamin D;Vitamin C		Yes	Diet: predominantly plant-based, including e.g., fruits, vegetables, legumes, nuts, and olive oil النظام الغذائي: نباتي في الغالب ، بما في ذلك الفواكه والخضروات والبقوليات والمكسرات وزيت الزيتون		Yes	Leaves أوراق				Seeds بذور	Root(s) جذر				Leaves أوراق	Other plant part		Fruit(s) فاكهة
[truncated: 66 more columns]
